# Supplementary material for: Estrogen receptor (ESR) 1 promotes uterine leiomyoma cell proliferation by enhancing mitochondrial energy metabolism via Wnt/β-catenin pathway activation
Source: BMC Womens Health. 2026 Jan 13;26:57. doi: 10.1186/s12905-025-04256-3 (PMC12853986; doi:10.1186/s12905-025-04256-3)
Supplement: Supplementary file 1 — Supplementary Material 1. Supplementary Tabel 1: ESR1 siRNA interference sequences and NC sequences. [file 12905_2025_4256_MOESM1_ESM.xlsx]

## Sheet: Sheet1
Supplementary Tabel 1 ESR1 siRNA interference sequences and NC sequences
Gene	Forward Primer (5′–3′)	Reverse Primer (5′–3′)
SiNC	UUCUCCGAACGUGUCACGUUU	ACGUGACAGGUUCGGAGAAUU
Si- ESR1-1	GGAGAAUGUUGAAGCACAAGC	UUGUGCUUCAACAUUCUCCCU
Si- ESR1-2	GCUACUGUGCUGUGUGUAACG	UUACACACAGCACAGUAGCGA
