# Supplementary material for: Estrogen receptor (ESR) 1 promotes uterine leiomyoma cell proliferation by enhancing mitochondrial energy metabolism via Wnt/β-catenin pathway activation
Source: BMC Womens Health. 2026 Jan 13;26:57. doi: 10.1186/s12905-025-04256-3 (PMC12853986; doi:10.1186/s12905-025-04256-3)
Supplement: Supplementary file 2 — Supplementary Material 2. Supplementary Tabel 2: Primer sequences for RT-qPCR. [file 12905_2025_4256_MOESM2_ESM.xlsx]

## Sheet: Sheet1
Supplementary Tabel 2 Primer sequences for RT - qPCR
Gene	Forward Primer (5′–3′)	Reverse Primer (5′–3′)
ESR1	GTAACGACTATGCCTCTG	TTATGTCCTTGAATGCTTCT
GAPDH	GCGAGATCCCGCTAACATCA	ATTCGAGAGAAGGGAGGGCT
