# Supplementary material for: Estrogen receptor (ESR) 1 promotes uterine leiomyoma cell proliferation by enhancing mitochondrial energy metabolism via Wnt/β-catenin pathway activation
Source: BMC Womens Health. 2026 Jan 13;26:57. doi: 10.1186/s12905-025-04256-3 (PMC12853986; doi:10.1186/s12905-025-04256-3)
Supplement: Supplementary file 3 — Supplementary Material 3. Supplementary Tabel 3: Antibody information and dilution ratios for western blot experiments. [file 12905_2025_4256_MOESM3_ESM.xlsx]

## Sheet: Sheet1
Supplementary Tabel 3 Antibody information and dilution ratios for Western blot experiments
Gene name	Manufacturer	Article number	Dilution ratio
ESR1	Proteintech Group, Inc, China	21642-1-AP	1:1000
β-catenin	Affinity Biosciences Pty Ltd, China	BF8016	1:1000
GS3Kβ	Affinity Biosciences Pty Ltd, China	AF5016	1:1000
P-GS3Kβ（Ser9）	Affinity Biosciences Pty Ltd, China	AF2016	1:1000
ATP5A1	Affinity Biosciences Pty Ltd, China	BF8068	1:1000
COX1	Affinity Biosciences Pty Ltd, China	AF7002	1:1000
COX2	Affinity Biosciences Pty Ltd, China	AF7003	1:1000
GPX4	Affinity Biosciences Pty Ltd, China	DF6701	1:1000
ACSL4	Affinity Biosciences Pty Ltd, China	DF12141	1:1000
SLC7A11	abcam, USA	ab307601	1:1000
SDHB	Affinity Biosciences Pty Ltd, China	DF12732	1:1000
GAPDH	Affinity Biosciences Pty Ltd	#AF7021	1:5000
Goat Anti-Rabbit IgG H&L (HRP)	abcam, USA	ab97080	1:5000
Goat Anti-Mouse IgG H&L (HRP)	abcam, USA	ab97040	1:5000
