# Supplementary material for: Estrogen receptor (ESR) 1 promotes uterine leiomyoma cell proliferation by enhancing mitochondrial energy metabolism via Wnt/β-catenin pathway activation
Source: BMC Womens Health. 2026 Jan 13;26:57. doi: 10.1186/s12905-025-04256-3 (PMC12853986; doi:10.1186/s12905-025-04256-3)
Supplement: Supplementary file 4 — Supplementary Material 4. Supplementary Tabel 4: Summary Table of differentially expressed genes in GSE593 dataset. [file 12905_2025_4256_MOESM4_ESM.csv]

Supplementary Tabel 4 Summary Table of Differentially Expressed Genes in GSE593 Dataset
	Gene	logFC	AveExpr	t	P.Value	adj.P.Val	B	log10P	Symbol	Group	Label
ANXA1	ANXA1	-2.207874826	9.358180596	-12.34819186	1.48E-07	0.001985021	7.116218709	6.830472578	ANXA1	down-regulated	ANXA1
GABPA	GABPA	-2.950383477	4.141929404	-10.12318012	1.01E-06	0.005765436	5.67969994	5.994632618	GABPA	down-regulated	GABPA
STEAP4	STEAP4	-3.969251857	3.16671183	-9.870944502	1.29E-06	0.005765436	5.489404997	5.890284258	STEAP4	down-regulated	STEAP4
MIR612	MIR612	-2.257190537	7.648460403	-9.574181152	1.72E-06	0.005774433	5.257342402	5.764668318	MIR612	down-regulated	MIR612
IGFBP6	IGFBP6	-1.816877263	8.215085867	-9.121193557	2.71E-06	0.005994098	4.885219491	5.566692532	IGFBP6	down-regulated	IGFBP6
C1S	C1S	-1.489276227	9.636975348	-8.918368573	3.35E-06	0.005994098	4.71126171	5.475491529	C1S	down-regulated	C1S
KRT19	KRT19	-6.476145703	3.627966391	-8.816294928	3.72E-06	0.005994098	4.621934926	5.428972735	KRT19	down-regulated	KRT19
PDK4	PDK4	-2.365672478	5.038385794	-8.748551154	4.00E-06	0.005994098	4.561980861	5.397865559	PDK4	down-regulated	PDK4
ZMAT3	ZMAT3	1.86690677	7.735242393	8.745090234	4.02E-06	0.005994098	4.558903433	5.396271293	ZMAT3	up-regulated	ZMAT3
RGCC	RGCC	-1.748437542	8.158639401	-8.484992751	5.31E-06	0.006736576	4.323536847	5.275029656	RGCC	down-regulated	RGCC
KIF5B	KIF5B	-2.596283667	8.338206996	-8.44980123	5.52E-06	0.006736576	4.291062742	5.2584058	KIF5B	down-regulated	KIF5B
EMCN	EMCN	-2.120686175	7.188986196	-8.352339907	6.14E-06	0.006870183	4.200330524	5.212088127	EMCN	down-regulated
KLF4	KLF4	-2.460632278	7.783799672	-7.748472694	1.21E-05	0.012550287	3.611157064	4.915640674	KLF4	down-regulated
COPG2IT1	COPG2IT1	2.541312294	7.400714	7.525208192	1.58E-05	0.014085963	3.381053095	4.801720815	COPG2IT1	up-regulated	COPG2IT1
PLA2G16	PLA2G16	-2.608843964	5.437908705	-7.493272816	1.64E-05	0.014085963	3.347577267	4.78522752	PLA2G16	down-regulated
SMS	SMS	1.645153734	8.063926009	7.47415741	1.68E-05	0.014085963	3.327471705	4.775331145	SMS	up-regulated	SMS
ABLIM1	ABLIM1	-2.040034388	8.303149491	-7.354899944	1.94E-05	0.01529711	3.200877154	4.713179355	ABLIM1	down-regulated
TYMS	TYMS	1.794996619	7.368013864	7.28944527	2.10E-05	0.015638723	3.130538696	4.678763889	TYMS	up-regulated	TYMS
SSX2B	SSX2B	-2.221605013	2.725187426	-7.130660908	2.54E-05	0.017993475	2.957348363	4.594369019	SSX2B	down-regulated
NAV2	NAV2	1.402828804	8.140712129	7.034423894	2.87E-05	0.019258563	2.850594086	4.542583793	NAV2	up-regulated	NAV2
ADCK4	ADCK4	2.366959216	3.964383307	6.964058595	3.13E-05	0.019595903	2.771675077	4.504412591	ADCK4	up-regulated	ADCK4
MEST	MEST	2.434150216	8.852550216	6.944304945	3.21E-05	0.019595903	2.749388047	4.4936497	MEST	up-regulated	MEST
CSGALNACT1	CSGALNACT1	-1.341827324	6.941503334	-6.831878362	3.70E-05	0.020719495	2.621431946	4.431996872	CSGALNACT1	down-regulated
ZFHX3	ZFHX3	1.466497521	7.41021132	6.831244345	3.70E-05	0.020719495	2.620704967	4.431647264	ZFHX3	up-regulated	ZFHX3
ADIRF	ADIRF	-1.607831364	8.145028682	-6.751684403	4.10E-05	0.022013736	2.528997147	4.387603905	ADIRF	down-regulated
WISP2	WISP2	-3.577648365	5.422489255	-6.654830884	4.64E-05	0.023938873	2.416055034	4.333521301	WISP2	down-regulated
THBD	THBD	-2.015245247	6.991885045	-6.614673757	4.89E-05	0.023938873	2.368805559	4.310946409	THBD	down-regulated
SAC3D1	SAC3D1	2.620332826	4.906501355	6.59876065	4.99E-05	0.023938873	2.350013221	4.301975941	SAC3D1	up-regulated	SAC3D1
EMP1	EMP1	-1.775701819	8.245174958	-6.543085879	5.36E-05	0.024077114	2.28395681	4.270480408	EMP1	down-regulated
FAM110D	FAM110D	-1.563079965	5.54507814	-6.528847579	5.47E-05	0.024077114	2.266986331	4.262397956	FAM110D	down-regulated
NDRG1	NDRG1	-1.400909653	8.83746827	-6.516310038	5.56E-05	0.024077114	2.252016875	4.255271555	NDRG1	down-regulated
PLP1	PLP1	3.15835485	7.496411144	6.391115659	6.55E-05	0.027058423	2.101192049	4.183625082	PLP1	up-regulated	PLP1
CBX8	CBX8	2.592390127	4.479723333	6.380347559	6.65E-05	0.027058423	2.088104626	4.17742125	CBX8	up-regulated
CYR61	CYR61	-2.436413926	10.28277438	-6.348103878	6.94E-05	0.027412812	2.048806735	4.158805167	CYR61	down-regulated
PCNA	PCNA	0.999588177	6.956979179	6.299516375	7.40E-05	0.028413779	1.989279061	4.130640622	PCNA	not-significant
RPS27L	RPS27L	1.128620836	10.00580202	6.229698091	8.13E-05	0.029904882	1.903084393	4.089931719	RPS27L	up-regulated
ATF3	ATF3	-3.444097107	8.201013983	-6.19304686	8.54E-05	0.029904882	1.857525545	4.068448741	ATF3	down-regulated
CAB39L	CAB39L	-1.95824112	2.743561554	-6.167332233	8.84E-05	0.029904882	1.82543315	4.053329655	CAB39L	down-regulated
NPDC1	NPDC1	-1.214555722	7.689590872	-6.161818694	8.91E-05	0.029904882	1.818538357	4.050082923	NPDC1	down-regulated
TRPC4	TRPC4	-3.527488969	4.076760044	-6.147651364	9.08E-05	0.029904882	1.800799477	4.041732147	TRPC4	down-regulated
GPR116	GPR116	-1.03789797	7.666840345	-6.135388876	9.24E-05	0.029904882	1.785419657	4.034494704	GPR116	down-regulated
ENAH	ENAH	1.212402408	8.421935533	6.118061132	9.46E-05	0.029904882	1.76364575	4.024252716	ENAH	up-regulated
SLC38A1	SLC38A1	1.211545963	8.163940054	6.094520856	9.77E-05	0.029904882	1.73398791	4.010310503	SLC38A1	up-regulated
TAOK3	TAOK3	1.224877682	7.050075497	6.056050992	0.00010293	0.029904882	1.685328581	3.987455932	TAOK3	up-regulated
HEPH	HEPH	1.434598535	8.670148859	6.052387128	0.000103449	0.029904882	1.68068183	3.985274727	HEPH	up-regulated
CLEC3B	CLEC3B	-1.552023538	8.042572485	-6.046980713	0.000104219	0.029904882	1.673821102	3.982054686	CLEC3B	down-regulated
FGFR3	FGFR3	-1.554048305	4.210383488	-6.044199816	0.000104617	0.029904882	1.670290312	3.980397724	FGFR3	down-regulated
TRIB2	TRIB2	0.981616455	8.684935113	5.959998618	0.000117487	0.032884053	1.562791235	3.930011094	TRIB2	not-significant
PPARG	PPARG	-2.740282262	3.979251774	-5.916520112	0.000124788	0.034214723	1.506832452	3.903828558	PPARG	down-regulated
FBLN2	FBLN2	-1.923989352	6.228737331	-5.88280414	0.000130783	0.03469602	1.463226855	3.883447397	FBLN2	down-regulated
SERPINF1	SERPINF1	-1.489409496	9.736765446	-5.877752481	0.000131708	0.03469602	1.456677488	3.88038784	SERPINF1	down-regulated
PIK3R1	PIK3R1	1.177165638	8.946124619	5.83083563	0.000140637	0.036335813	1.395651999	3.851899447	PIK3R1	up-regulated
FAM65B	FAM65B	-1.276363762	7.17123855	-5.791133329	0.0001487	0.037694088	1.343729798	3.82768856	FAM65B	down-regulated
ETS2	ETS2	-1.468327931	8.072365276	-5.759509949	0.000155476	0.038370381	1.302188645	3.808336359	ETS2	down-regulated
FUT8	FUT8	1.221930111	6.388632671	5.745270962	0.000158634	0.038370381	1.283430537	3.799602977	FUT8	up-regulated
F3	F3	-2.675589644	4.920300567	-5.720403619	0.000164316	0.038370381	1.250591194	3.784321368	F3	down-regulated
MIR4784	MIR4784	1.249783931	8.738705553	5.71981798	0.000164452	0.038370381	1.249816589	3.783961027	MIR4784	up-regulated
ACKR1	ACKR1	-1.83967164	8.334991496	-5.714704043	0.000165648	0.038370381	1.24305016	3.780813562	ACKR1	down-regulated
PPL	PPL	-3.267174206	5.280949347	-5.660924339	0.000178806	0.039731384	1.171632443	3.747617809	PPL	down-regulated
COL9A2	COL9A2	1.22190534	5.952605313	5.653143507	0.0001808	0.039731384	1.161260418	3.742800508	COL9A2	up-regulated
BST1	BST1	-2.3353884	3.876080866	-5.639951986	0.000184236	0.039731384	1.143653092	3.734624901	BST1	down-regulated
ME3	ME3	1.202485442	7.811505083	5.638016184	0.000184746	0.039731384	1.141066882	3.733424273	ME3	up-regulated
TNFAIP2	TNFAIP2	-1.312691172	7.455968724	-5.632115989	0.00018631	0.039731384	1.133180487	3.729763429	TNFAIP2	down-regulated
KLF2	KLF2	-1.979223867	8.618522866	-5.615224477	0.000190866	0.040066973	1.110571086	3.719271167	KLF2	down-regulated
GPNMB	GPNMB	-1.342347565	9.829668975	-5.580032391	0.000200745	0.041027469	1.063315504	3.697355476	GPNMB	down-regulated
TNFSF10	TNFSF10	-1.804694491	7.408740589	-5.577249165	0.000201549	0.041027469	1.05956952	3.695619008	TNFSF10	down-regulated
UTRN	UTRN	-1.315794213	7.063386652	-5.554642977	0.000208211	0.041337563	1.029096294	3.681497348	UTRN	down-regulated
CCDC87	CCDC87	2.235471043	4.180794875	5.543687106	0.000211523	0.041337563	1.014297474	3.67464217	CCDC87	up-regulated
ZFP36	ZFP36	-3.071560675	9.289736834	-5.541134148	0.000212303	0.041337563	1.010846185	3.673043707	ZFP36	down-regulated
TACR2	TACR2	2.470484396	8.114507697	5.517313908	0.00021973	0.04149666	0.978592396	3.658110084	TACR2	up-regulated
POPDC2	POPDC2	1.61851507	6.87277478	5.512493246	0.000221267	0.04149666	0.972053611	3.655083633	POPDC2	up-regulated
F11R	F11R	-1.900721323	5.013049565	-5.501540415	0.000224801	0.04149666	0.957182875	3.648202055	F11R	down-regulated
TMSB15A	TMSB15A	0.99371096	6.671139867	5.490128948	0.000228547	0.04149666	0.941668427	3.641024486	TMSB15A	not-significant
RAD51B	RAD51B	2.188863326	7.101615523	5.490078619	0.000228564	0.04149666	0.941599955	3.640992813	RAD51B	up-regulated
SOX4	SOX4	1.329617429	8.958353387	5.477919127	0.000232629	0.041671631	0.925044823	3.633335911	SOX4	up-regulated
GPRC5B	GPRC5B	-1.153121081	6.712585087	-5.46074762	0.000238502	0.041797063	0.901624356	3.622507434	GPRC5B	down-regulated
MZT2A	MZT2A	1.037781359	8.98758264	5.457727702	0.000239551	0.041797063	0.897500422	3.620601177	MZT2A	up-regulated
CTNNAL1	CTNNAL1	-0.922564793	8.316658307	-5.438127503	0.000246482	0.042454891	0.870698311	3.608215336	CTNNAL1	not-significant
PCP4	PCP4	3.176278316	10.68672085	5.412371046	0.000255916	0.042998309	0.835381658	3.591903232	PCP4	up-regulated
SLC24A3	SLC24A3	2.388083313	9.379080029	5.405076462	0.000258657	0.042998309	0.825359639	3.587275989	SLC24A3	up-regulated
NPR1	NPR1	-1.625729435	6.826347122	-5.393103913	0.000263224	0.042998309	0.808891573	3.579674214	NPR1	down-regulated
SLC18A2	SLC18A2	-1.793479231	4.402072333	-5.383222488	0.000267059	0.042998309	0.795282033	3.573393502	SLC18A2	down-regulated
TPSAB1	TPSAB1	-2.340673885	7.919903616	-5.371250622	0.000271784	0.042998309	0.778771821	3.565776015	TPSAB1	down-regulated
MPP5	MPP5	-1.378923002	5.092180085	-5.370697992	0.000272004	0.042998309	0.778009127	3.565424172	MPP5	down-regulated
FOS	FOS	-3.690248797	9.29275364	-5.370608782	0.00027204	0.042998309	0.777886003	3.565367374	FOS	down-regulated
IER2	IER2	-1.774094184	9.821410296	-5.351100448	0.00027994	0.043607413	0.750929747	3.552934827	IER2	down-regulated
SATB2	SATB2	1.790134941	6.427482759	5.345181554	0.000282385	0.043607413	0.74273874	3.5491581	SATB2	up-regulated
IGFBP5	IGFBP5	0.900527652	9.147150475	5.333537086	0.000287262	0.043856434	0.72660743	3.54172168	IGFBP5	not-significant
ALDH1A1	ALDH1A1	-2.33158942	7.349334267	-5.317690136	0.000294044	0.044387397	0.704618493	3.531587989	ALDH1A1	down-regulated
SIM1	SIM1	3.024709992	2.275092767	5.30148255	0.000301157	0.044955988	0.682086413	3.52120761	SIM1	up-regulated
NOV	NOV	-1.376419365	6.220658202	-5.276696398	0.000312391	0.04612058	0.647544716	3.505301517	NOV	down-regulated
MAST4	MAST4	0.992619681	8.802242559	5.249052446	0.000325449	0.047153691	0.608901328	3.487516587	MAST4	not-significant
NDP	NDP	2.186397515	6.535004327	5.247069506	0.000326408	0.047153691	0.606124559	3.486239029	NDP	up-regulated
KIF23	KIF23	-2.501488146	1.89784905	-5.22768076	0.000335943	0.048014821	0.578939909	3.4737345	KIF23	down-regulated
LMCD1	LMCD1	-1.193566849	8.191842656	-5.210705708	0.000344534	0.048724406	0.555088817	3.462767514	LMCD1	down-regulated
ABCA8	ABCA8	-2.643807223	6.067042532	-5.197759424	0.000351244	0.04901602	0.536866653	3.454391359	ABCA8	down-regulated
PRKCB	PRKCB	1.059161393	7.260255164	5.184047761	0.000358502	0.04901602	0.51753725	3.445508669	PRKCB	up-regulated
KIF5C	KIF5C	2.212722039	7.629412355	5.183288991	0.000358908	0.04901602	0.516466708	3.445016782	KIF5C	up-regulated
CALCRL	CALCRL	-1.844085542	6.953300229	-5.17904432	0.00036119	0.04901602	0.510476203	3.442264435	CALCRL	down-regulated
CRMP1	CRMP1	1.334292954	8.349955584	5.150467006	0.00037696	0.050307023	0.470068256	3.423705101	CRMP1	up-regulated
HSD17B6	HSD17B6	1.284926887	8.500444215	5.144879621	0.000380128	0.050307023	0.462152152	3.420070489	HSD17B6	up-regulated
EGFL6	EGFL6	1.265698936	6.050212593	5.141711699	0.000381936	0.050307023	0.457661631	3.418008884	EGFL6	up-regulated
NANOG	NANOG	2.360025512	5.333165255	5.132376855	0.00038732	0.050492397	0.444419977	3.411930376	NANOG	up-regulated
TENC1	TENC1	-0.925289448	8.226371721	-5.126312117	0.00039086	0.050492397	0.435809402	3.407978343	TENC1	not-significant
ANO1	ANO1	2.149333432	7.945070683	5.111876458	0.000399427	0.051072424	0.415289819	3.398562282	ANO1	up-regulated
NUCKS1	NUCKS1	-2.996685258	8.10738657	-5.106030378	0.000402953	0.051072424	0.406970227	3.394745332	NUCKS1	down-regulated
ICAM2	ICAM2	-0.943856274	7.534187843	-5.099296943	0.000407055	0.051110191	0.397380924	3.390346391	ICAM2	not-significant
ADAM15	ADAM15	-1.745918104	5.993227601	-5.08059154	0.000418686	0.051612624	0.370703165	3.378111411	ADAM15	down-regulated
ASPM	ASPM	2.458976193	2.416987108	5.079898703	0.000419124	0.051612624	0.369713942	3.377657817	ASPM	up-regulated
TNXA	TNXA	-1.098132522	9.346946661	-5.071448889	0.000424499	0.051612624	0.357643122	3.372123406	TNXA	down-regulated
AGPS	AGPS	-1.042578313	6.307163643	-5.068450923	0.000426424	0.051612624	0.353357641	3.37015875	AGPS	down-regulated
PTPN14	PTPN14	-1.234378915	5.391583386	-5.00491834	0.000469469	0.055281209	0.262196707	3.328392737	PTPN14	down-regulated
S100A4	S100A4	-1.245744541	8.914277538	-5.004673699	0.000469644	0.055281209	0.261844413	3.328231427	S100A4	down-regulated
LPCAT3	LPCAT3	-1.589777343	4.693340812	-4.998768749	0.000473874	0.055281209	0.253338091	3.324336725	LPCAT3	down-regulated
RCAN3	RCAN3	-2.697279847	2.003545932	-4.993439062	0.000477728	0.055281209	0.245655611	3.320819588	RCAN3	down-regulated
HAAO	HAAO	1.911244161	5.05109729	4.989569406	0.000480546	0.055281209	0.240074813	3.318264843	HAAO	up-regulated
CYBRD1	CYBRD1	-4.521147277	5.667759841	-4.988372228	0.000481422	0.055281209	0.238347759	3.317474278	CYBRD1	down-regulated
USP13	USP13	0.809207286	7.964746111	4.982315603	0.000485877	0.055320014	0.229606891	3.313473382	USP13	not-significant
CLIP4	CLIP4	-1.217953	4.99565475	-4.970746561	0.00049451	0.055399161	0.212894068	3.305824756	CLIP4	down-regulated
SOX13	SOX13	-0.879935077	6.660528727	-4.970336103	0.000494819	0.055399161	0.212300715	3.305553238	SOX13	not-significant
KDR	KDR	-1.282960532	6.865529552	-4.964021196	0.000499603	0.055472494	0.20316856	3.301374609	KDR	down-regulated
TACSTD2	TACSTD2	-1.853538345	5.423167816	-4.949948765	0.000510442	0.055840104	0.182794891	3.29205386	TACSTD2	down-regulated
ABLIM3	ABLIM3	-1.855952847	5.671479843	-4.941737519	0.000516881	0.055840104	0.170892131	3.286609543	ABLIM3	down-regulated
HDC	HDC	-1.561783283	5.559159157	-4.940755271	0.000517657	0.055840104	0.169467568	3.285958002	HDC	down-regulated
ALDH1B1	ALDH1B1	-0.957856474	7.843129775	-4.938378861	0.000519539	0.055840104	0.166020397	3.284381442	ALDH1B1	not-significant
LGALS3BP	LGALS3BP	-1.073068123	9.335048921	-4.925823183	0.000529607	0.05629123	0.1477923	3.276045933	LGALS3BP	down-regulated
TPSD1	TPSD1	-2.034348323	3.609816826	-4.922733444	0.000532117	0.05629123	0.143302788	3.273993208	TPSD1	down-regulated
SGK1	SGK1	-2.146825295	8.319855405	-4.907373292	0.000544779	0.056364617	0.120961106	3.263779631	SGK1	down-regulated
SQRDL	SQRDL	-1.385314778	7.332490527	-4.907267291	0.000544868	0.056364617	0.120806793	3.263709095	SQRDL	down-regulated
PDGFC	PDGFC	1.181624632	10.54576854	4.904246128	0.000547396	0.056364617	0.116407935	3.261698464	PDGFC	up-regulated
PRSS2	PRSS2	1.217189112	4.736008319	4.899897082	0.000551057	0.056364617	0.110073087	3.258803114	PRSS2	up-regulated
TRPS1	TRPS1	1.126305267	7.624236654	4.887846836	0.000561339	0.056364617	0.092504778	3.250774619	TRPS1	up-regulated
TAGLN2	TAGLN2	-0.828346449	9.013913244	-4.8847214	0.000564039	0.056364617	0.087944338	3.248690825	TAGLN2	not-significant
TBC1D2	TBC1D2	-2.055280924	3.226969223	-4.881668431	0.00056669	0.056364617	0.083488128	3.246654763	TBC1D2	down-regulated
MALL	MALL	-0.988462629	6.926770002	-4.878744202	0.000569241	0.056364617	0.079218432	3.244704017	MALL	not-significant
GRIA2	GRIA2	6.373280813	6.596860744	4.87722777	0.000570569	0.056364617	0.077003734	3.243692201	GRIA2	up-regulated
MPHOSPH9	MPHOSPH9	1.9141745	3.689072376	4.868142286	0.000578593	0.056544763	0.063726995	3.237627073	MPHOSPH9	up-regulated
ACTC1	ACTC1	3.038944396	9.328483444	4.865655645	0.00058081	0.056544763	0.060090934	3.235966195	ACTC1	up-regulated
PLA2G12A	PLA2G12A	-1.069676563	4.628153629	-4.856042994	0.000589465	0.056974531	0.046025658	3.229542114	PLA2G12A	down-regulated
AXL	AXL	-1.305743842	8.524651547	-4.850071814	0.00059491	0.057090113	0.037281174	3.225548732	AXL	down-regulated
AKAP5	AKAP5	1.689866337	3.474662548	4.834565738	0.000609301	0.057803109	0.014546777	3.21516835	AKAP5	up-regulated
GPX7	GPX7	0.950425989	6.960699085	4.830754397	0.000612894	0.057803109	0.008952877	3.212614614	GPX7	not-significant
PDCD4-AS1	PDCD4-AS1	1.286274244	4.997443676	4.82384671	0.000619464	0.057803109	-0.001191415	3.207983927	PDCD4-AS1	up-regulated
GOLM1	GOLM1	1.718694977	6.876443199	4.823757309	0.00061955	0.057803109	-0.001322755	3.207923977	GOLM1	up-regulated
SERPINB1	SERPINB1	-1.137319018	6.161715677	-4.812183194	0.000630727	0.058223269	-0.018337101	3.200158406	SERPINB1	down-regulated
LGALS3	LGALS3	-1.136393935	10.01187386	-4.810142307	0.00063272	0.058223269	-0.02133948	3.19878823	LGALS3	down-regulated
PAGE4	PAGE4	2.472110315	8.027058129	4.797600879	0.000645115	0.058960016	-0.03980387	3.19036274	PAGE4	up-regulated
LILRA3	LILRA3	1.905482806	3.942411053	4.766677973	0.000676789	0.061436862	-0.085437158	3.169546931	LILRA3	up-regulated
TMEM97	TMEM97	1.169668173	6.899498721	4.761862292	0.000681868	0.061482491	-0.092557305	3.166299948	TMEM97	up-regulated
CFI	CFI	-1.082397799	6.742267544	-4.728719232	0.000717936	0.062558389	-0.141659442	3.143914505	CFI	down-regulated
EML4	EML4	-1.0147853	6.14750153	-4.72613331	0.000720833	0.062558389	-0.145497796	3.142165087	EML4	down-regulated
ADD3	ADD3	-0.894650766	8.31957876	-4.719177947	0.000728689	0.062558389	-0.155827031	3.137457636	ADD3	not-significant
METAP1	METAP1	0.781048605	8.330727531	4.715387774	0.000733008	0.062558389	-0.16145891	3.134891164	METAP1	not-significant
SOX17	SOX17	-1.794763876	6.25943705	-4.714808773	0.00073367	0.062558389	-0.162319454	3.134499024	SOX17	down-regulated
COLEC12	COLEC12	0.932190448	8.646097164	4.710678743	0.000738412	0.062558389	-0.168459266	3.131701272	COLEC12	not-significant
KIAA0754	KIAA0754	1.170036075	7.261217487	4.70298917	0.000747327	0.062558389	-0.179897894	3.126489441	KIAA0754	up-regulated
LIMA1	LIMA1	-0.99079172	9.03659216	-4.702886502	0.000747447	0.062558389	-0.180050681	3.12641983	LIMA1	not-significant
PPP2CB	PPP2CB	4.272657572	6.959346849	4.698539069	0.000752538	0.062558389	-0.186521864	3.123471601	PPP2CB	up-regulated
PEG3	PEG3	1.527361948	8.419875951	4.69804128	0.000753123	0.062558389	-0.187263014	3.12313395	PEG3	up-regulated
NET1	NET1	1.161635176	8.562843306	4.697484005	0.000753779	0.062558389	-0.188092779	3.12275593	NET1	up-regulated
BNC2	BNC2	1.302685142	8.933730526	4.696648956	0.000754763	0.062558389	-0.18933623	3.122189452	BNC2	up-regulated
SF3B5	SF3B5	0.756022896	8.505959825	4.694857493	0.000756878	0.062558389	-0.192004221	3.12097402	SF3B5	not-significant
C1R	C1R	-1.066963553	8.953493276	-4.692461038	0.000759718	0.062558389	-0.195573998	3.119347819	C1R	down-regulated
ECM1	ECM1	-1.027469498	7.494930982	-4.689161559	0.000763645	0.062558389	-0.200490391	3.117108263	ECM1	down-regulated
NFIL3	NFIL3	-1.427539509	8.422623419	-4.682177533	0.00077203	0.062730944	-0.210902541	3.112365586	NFIL3	down-regulated
BCAM	BCAM	-0.819216008	7.325539878	-4.676254548	0.000779218	0.062730944	-0.219738786	3.108341096	BCAM	not-significant
PLEKHS1	PLEKHS1	2.057501843	1.808439033	4.663295118	0.000795192	0.062730944	-0.239091412	3.099528076	PLEKHS1	up-regulated
CCND3	CCND3	-0.993054573	7.271635246	-4.662672582	0.000795968	0.062730944	-0.240021717	3.099104464	CCND3	not-significant
TCEAL2	TCEAL2	1.247973534	7.575731645	4.656378993	0.000803858	0.062730944	-0.249430092	3.094820588	TCEAL2	up-regulated
SYBU	SYBU	-1.226011248	5.922517276	-4.651161815	0.000810462	0.062730944	-0.257233977	3.091267563	SYBU	down-regulated
WISP3	WISP3	2.691740016	5.403555072	4.647282536	0.000815409	0.062730944	-0.263039356	3.088624604	WISP3	up-regulated
EZR	EZR	-1.603127329	6.622049026	-4.639976006	0.000824814	0.062730944	-0.273979969	3.08364416	EZR	down-regulated
KLK5	KLK5	1.531793311	5.300192634	4.635677738	0.0008304	0.062730944	-0.280419938	3.080712756	KLK5	up-regulated
CIB2	CIB2	1.188104477	6.793198524	4.635661539	0.000830421	0.062730944	-0.280444215	3.080701706	CIB2	up-regulated
JAK2	JAK2	-0.830245594	6.167528865	-4.631174427	0.000836295	0.062730944	-0.287170178	3.077640306	JAK2	not-significant
MIR22	MIR22	-1.051404574	7.586493098	-4.628724657	0.000839521	0.062730944	-0.290843574	3.075968397	MIR22	down-regulated
PRKCH	PRKCH	-0.959285837	7.279650957	-4.627862074	0.00084066	0.062730944	-0.292137226	3.075379617	PRKCH	not-significant
DKK2	DKK2	2.600977214	4.692836259	4.62427006	0.00084542	0.062730944	-0.297525551	3.072927303	DKK2	up-regulated
SORCS3	SORCS3	3.204644253	1.959607943	4.624120531	0.000845619	0.062730944	-0.2977499	3.072825201	SORCS3	up-regulated
FAM153A	FAM153A	-1.370370342	4.407760114	-4.622652992	0.000847573	0.062730944	-0.299951939	3.071823054	FAM153A	down-regulated
COL4A4	COL4A4	-2.336575354	2.447150512	-4.620324191	0.000850682	0.062730944	-0.303446979	3.070232503	COL4A4	down-regulated
EDNRB	EDNRB	-1.38498591	6.482542629	-4.615408975	0.000857286	0.062730944	-0.310826422	3.06687437	EDNRB	down-regulated
CXADR	CXADR	-1.221217501	6.457072874	-4.613427949	0.000859962	0.062730944	-0.31380168	3.065520494	CXADR	down-regulated
CD36	CD36	-1.619894863	5.543250245	-4.612247788	0.000861561	0.062730944	-0.315574423	3.064713834	CD36	down-regulated
CCPG1	CCPG1	-0.807010948	5.367270925	-4.610595202	0.000863805	0.062730944	-0.318057164	3.06358412	CCPG1	not-significant
LILRB5	LILRB5	-1.461179223	4.442185648	-4.605182038	0.000871199	0.062875277	-0.326192499	3.0598825	LILRB5	down-regulated
CA3	CA3	1.858656912	5.410051544	4.60230756	0.000875153	0.062875277	-0.330514322	3.057916155	CA3	up-regulated
TIE1	TIE1	-1.001178069	6.528641678	-4.596598883	0.000883061	0.063105947	-0.339101162	3.054009533	TIE1	down-regulated
PDE4D	PDE4D	0.849126979	7.659793179	4.59219046	0.000889219	0.063183395	-0.345735611	3.050991361	PDE4D	not-significant
ZNF385D	ZNF385D	-2.954489554	2.680367126	-4.585963164	0.000897995	0.063183395	-0.355112435	3.046725911	ZNF385D	down-regulated
RALB	RALB	-0.695283518	8.101896078	-4.585781358	0.000898253	0.063183395	-0.355386281	3.046601346	RALB	not-significant
SYNE2	SYNE2	-1.050323971	7.154215919	-4.576855301	0.000910997	0.063746051	-0.368837376	3.040483154	SYNE2	down-regulated
LOC102725198	LOC102725198	-1.766651465	6.608899932	-4.568094166	0.000923691	0.064299419	-0.38205176	3.034473312	LOC102725198	down-regulated
C10orf10	C10orf10	-1.521964077	7.536535519	-4.562443705	0.000931977	0.06430433	-0.390580528	3.030594822	C10orf10	down-regulated
RP11-119F7.5	RP11-119F7.5	1.20503642	4.810272854	4.561523257	0.000933334	0.06430433	-0.391970305	3.029962842	RP11-119F7.5	up-regulated
LRRC2	LRRC2	1.178496673	5.812597452	4.552454557	0.000946818	0.064576265	-0.40566995	3.023733526	LRRC2	up-regulated
DUSP6	DUSP6	-0.946657943	7.706136571	-4.546498222	0.000955786	0.064576265	-0.414674687	3.0196394	DUSP6	not-significant
BCL6	BCL6	-1.111869304	8.002349282	-4.544277384	0.000959152	0.064576265	-0.418033508	3.018112344	BCL6	down-regulated
NINL	NINL	0.973916891	6.704529784	4.543939519	0.000959666	0.064576265	-0.418544563	3.017880001	NINL	not-significant
IQSEC2	IQSEC2	1.594112146	4.339528878	4.542855871	0.000961314	0.064576265	-0.420183812	3.01713475	IQSEC2	up-regulated
SPSB1	SPSB1	1.021606871	7.588566796	4.533743064	0.000975293	0.065189366	-0.433975898	3.010864856	SPSB1	up-regulated
DTL	DTL	1.571290711	4.873100352	4.526747766	0.000986169	0.065326096	-0.444571681	3.006048478	DTL	up-regulated
TSC22D3	TSC22D3	-0.921100752	9.278672772	-4.526176361	0.000987063	0.065326096	-0.445437515	3.005654926	TSC22D3	not-significant
HIPK3	HIPK3	-1.407003342	6.194302791	-4.52267285	0.000992564	0.065368125	-0.450747362	3.003241472	HIPK3	down-regulated
HOPX	HOPX	1.994003506	8.844363061	4.517720403	0.001000395	0.06556245	-0.458256341	2.999828634	HOPX	up-regulated
OSBPL1A	OSBPL1A	0.825015636	8.502550301	4.50684154	0.001017826	0.066079844	-0.474764	2.992326597	OSBPL1A	not-significant
DCX	DCX	2.65310453	7.220937068	4.506655606	0.001018126	0.066079844	-0.475046292	2.992198315	DCX	up-regulated
CKS2	CKS2	0.936480471	5.490335297	4.491223492	0.001043412	0.066977013	-0.498493977	2.981544004	CKS2	not-significant
BAG3	BAG3	-0.706448772	8.447938815	-4.487650173	0.001049361	0.066977013	-0.503928392	2.979074952	BAG3	not-significant
PHKA1	PHKA1	-1.780182768	4.386712114	-4.485107964	0.001053615	0.066977013	-0.507795824	2.977317899	PHKA1	down-regulated
FLT1	FLT1	-1.188721994	6.784492545	-4.480782569	0.001060895	0.066977013	-0.514378211	2.974327505	FLT1	down-regulated
RIN3	RIN3	0.900038644	7.343428508	4.480757025	0.001060938	0.066977013	-0.514417093	2.974309842	RIN3	not-significant
CDH5	CDH5	-1.219584911	6.842350737	-4.477957241	0.001065679	0.066977013	-0.518679304	2.972373589	CDH5	down-regulated
AKIRIN1	AKIRIN1	-0.93606942	6.381019527	-4.477269825	0.001066846	0.066977013	-0.51972596	2.971898119	AKIRIN1	not-significant
CPE	CPE	-1.538733004	7.706907355	-4.47155511	0.001076603	0.067220725	-0.528429885	2.96794429	CPE	down-regulated
SWAP70	SWAP70	-1.19761625	7.185419075	-4.469151505	0.001080735	0.067220725	-0.532092203	2.966280728	SWAP70	down-regulated
MAFF	MAFF	-1.742879469	7.048859031	-4.465168163	0.001087619	0.067337174	-0.53816342	2.963523054	MAFF	down-regulated
PIK3CD	PIK3CD	-0.730646553	6.417158695	-4.442845724	0.001127063	0.069364964	-0.572229741	2.94805167	PIK3CD	not-significant
XAF1	XAF1	-1.490494402	5.807917839	-4.440160952	0.001131908	0.069364964	-0.576331944	2.94618889	XAF1	down-regulated
PART1	PART1	3.08716491	6.954713382	4.437979225	0.001135861	0.069364964	-0.5796663	2.944674823	PART1	up-regulated
POLE2	POLE2	0.991616349	5.699545045	4.431007002	0.001148592	0.069825014	-0.590326729	2.939834365	POLE2	not-significant
TPH1	TPH1	3.68884821	1.768259748	4.425953603	0.001157913	0.070074572	-0.598057776	2.936324243	TPH1	up-regulated
ZBTB3	ZBTB3	1.677391607	3.753765267	4.41896354	0.001170937	0.070190464	-0.608757855	2.931466403	ZBTB3	up-regulated
MALT1	MALT1	-0.865673605	5.933181932	-4.414955298	0.001178475	0.070190464	-0.614896728	2.928679513	MALT1	not-significant
SDPR	SDPR	-1.448404583	6.552070719	-4.411733389	0.001184572	0.070190464	-0.619832991	2.926438661	SDPR	down-regulated
GJA4	GJA4	-0.898633196	6.380935048	-4.409643915	0.001188543	0.070190464	-0.623035071	2.924985094	GJA4	not-significant
FAM189A2	FAM189A2	-0.849874107	6.93346018	-4.40963247	0.001188565	0.070190464	-0.623052611	2.924977132	FAM189A2	not-significant
ATP8B4	ATP8B4	2.012481853	6.619242456	4.408263588	0.001191174	0.070190464	-0.625150746	2.924024712	ATP8B4	up-regulated
H2AFZ	H2AFZ	1.01823104	9.770685072	4.388902092	0.001228735	0.072087571	-0.654856104	2.910541794	H2AFZ	up-regulated
FOSB	FOSB	-5.043660541	6.195983606	-4.371025861	0.001264522	0.0738588	-0.682331102	2.898073533	FOSB	down-regulated
GULP1	GULP1	0.85030128	8.494343749	4.366878219	0.001272981	0.0738588	-0.688712464	2.895177959	GULP1	not-significant
GNG11	GNG11	-0.830531165	8.217228089	-4.36568884	0.001275418	0.0738588	-0.690542844	2.894347436	GNG11	not-significant
NONO	NONO	-0.904351895	9.227758868	-4.361630392	0.00128377	0.074023375	-0.696790079	2.891512867	NONO	not-significant
APOL1	APOL1	-2.072266118	5.648559098	-4.357777431	0.001291752	0.074165323	-0.702723202	2.888820922	APOL1	down-regulated
ANXA2	ANXA2	-0.960962441	10.82394446	-4.354769856	0.001298019	0.074208011	-0.707356012	2.886719016	ANXA2	not-significant
ELK4	ELK4	-1.172810682	4.796774411	-4.340967655	0.001327192	0.075554338	-0.72863333	2.877066262	ELK4	down-regulated
FHOD3	FHOD3	1.70114357	5.301580232	4.324400156	0.001363123	0.07675842	-0.754209629	2.865464837	FHOD3	up-regulated
PXDC1	PXDC1	-0.883380041	7.35299315	-4.321155704	0.001370279	0.07675842	-0.759222881	2.863191027	PXDC1	not-significant
MTUS1	MTUS1	-1.106917764	8.174919581	-4.319291042	0.001374409	0.07675842	-0.762104792	2.861883937	MTUS1	down-regulated
TAT	TAT	-1.574493622	4.094042302	-4.318292204	0.001376627	0.07675842	-0.763648739	2.861183689	TAT	down-regulated
LINC00260	LINC00260	1.279857401	7.04961554	4.318165137	0.00137691	0.07675842	-0.763845163	2.861094602	LINC00260	up-regulated
MPI	MPI	0.785751419	5.754095125	4.313348336	0.00138766	0.077038077	-0.771292783	2.85771687	MPI	not-significant
GPR37	GPR37	-2.071788005	4.125854226	-4.303055167	0.001410931	0.07785766	-0.787218859	2.850494365	GPR37	down-regulated
TRO	TRO	1.162331155	6.544681287	4.301472949	0.001414544	0.07785766	-0.789668272	2.849383609	TRO	up-regulated
PTGS2	PTGS2	-3.163472854	4.646346818	-4.299175155	0.001419808	0.07785766	-0.793226089	2.847770242	PTGS2	down-regulated
HRSP12	HRSP12	0.804200934	6.507277452	4.294624252	0.001430296	0.078113947	-0.800274735	2.844573978	HRSP12	not-significant
EMX2	EMX2	0.800337432	9.142396592	4.284630681	0.001453614	0.079037014	-0.815763475	2.837550919	EMX2	not-significant
TRIM25	TRIM25	-1.739229936	4.481904482	-4.27931584	0.001466177	0.079037014	-0.824006511	2.833813518	TRIM25	down-regulated
NEDD9	NEDD9	-1.256982806	6.800208339	-4.275641233	0.00147493	0.079037014	-0.829707947	2.831228576	NEDD9	down-regulated
SLCO2A1	SLCO2A1	-1.422359816	7.938439607	-4.271740272	0.001484282	0.079037014	-0.835762658	2.828483549	SLCO2A1	down-regulated
RFX2	RFX2	-1.297275104	5.731124777	-4.270731343	0.001486711	0.079037014	-0.837328972	2.827773443	RFX2	down-regulated
INPP5F	INPP5F	0.931008903	8.173042539	4.270549017	0.00148715	0.079037014	-0.83761204	2.827645112	INPP5F	not-significant
ASS1	ASS1	-0.95700901	8.360802312	-4.270039714	0.001488378	0.079037014	-0.838402774	2.827286626	ASS1	not-significant
SAMHD1	SAMHD1	-2.01036939	5.264559904	-4.264999511	0.001500589	0.079371724	-0.846230061	2.823738142	SAMHD1	down-regulated
TPSAB1	TPSAB1	-2.119744209	8.026993132	-4.248152759	0.001542173	0.081163206	-0.872418252	2.811866807	TPSAB1	down-regulated
FOXE1	FOXE1	1.879233466	3.205398383	4.24591527	0.001547787	0.081163206	-0.875899383	2.810288897	FOXE1	up-regulated
SEC14L1	SEC14L1	-0.981387889	8.26660805	-4.240138114	0.00156238	0.081163206	-0.884890805	2.806213433	SEC14L1	not-significant
ALDH2	ALDH2	-0.619712783	8.834018988	-4.239838957	0.001563139	0.081163206	-0.885356531	2.806002342	ALDH2	not-significant
CITED2	CITED2	-1.381407996	8.062824009	-4.239238612	0.001564665	0.081163206	-0.886291183	2.805578712	CITED2	down-regulated
NCKAP1L	NCKAP1L	0.810138134	6.306676987	4.236190174	0.001572435	0.081252558	-0.891037934	2.803427279	NCKAP1L	not-significant
BTG2	BTG2	-1.239988685	8.074908539	-4.232576328	0.001581699	0.081418115	-0.896666748	2.800876121	BTG2	down-regulated
FADS1	FADS1	0.695284813	7.798256633	4.229077291	0.001590724	0.081570116	-0.902118455	2.798405299	FADS1	not-significant
ACKR3	ACKR3	-1.220192988	6.813024024	-4.22110999	0.001611474	0.082319987	-0.914538261	2.79277663	ACKR3	down-regulated
SLC39A2	SLC39A2	2.076345255	5.634409587	4.213525993	0.001631491	0.082544783	-0.926368646	2.787415388	SLC39A2	up-regulated
CEBPA	CEBPA	1.034663876	5.85573988	4.213008837	0.001632865	0.082544783	-0.927175652	2.787049683	CEBPA	up-regulated
ATP5L	ATP5L	-2.13880777	8.818640747	-4.21076936	0.001638831	0.082544783	-0.930670707	2.785465871	ATP5L	down-regulated
KERA	KERA	3.069320621	4.812330592	4.210162705	0.001640451	0.082544783	-0.931617605	2.785036781	KERA	up-regulated
MEA1	MEA1	1.01590376	8.237928294	4.204238866	0.001656358	0.082875784	-0.940866478	2.780845716	MEA1	up-regulated
LOC728392	LOC728392	0.892668026	7.950963484	4.202554758	0.00166091	0.082875784	-0.943496743	2.779653861	LOC728392	not-significant
NR4A1	NR4A1	-1.529143876	7.026980662	-4.196452589	0.001677514	0.082875784	-0.953030438	2.77533396	NR4A1	down-regulated
JUND	JUND	-1.366984375	7.641557086	-4.196365791	0.001677751	0.082875784	-0.953166083	2.775272498	JUND	down-regulated
EXOC2	EXOC2	-1.151364791	5.585321808	-4.196321474	0.001677872	0.082875784	-0.95323534	2.775241117	EXOC2	down-regulated
AMOTL2	AMOTL2	-1.116791478	7.678074094	-4.19375139	0.001684919	0.082918988	-0.957252257	2.77342103	AMOTL2	down-regulated
COL4A5	COL4A5	1.295549061	9.697748175	4.187659691	0.001701745	0.083260354	-0.966776867	2.769105501	COL4A5	up-regulated
TOR4A	TOR4A	-1.116003779	5.343575386	-4.186758257	0.00170425	0.083260354	-0.968186721	2.768466722	TOR4A	down-regulated
GCK	GCK	2.057613063	4.183153808	4.18199296	0.001717556	0.083606384	-0.975641529	2.765089147	GCK	up-regulated
SNAI2	SNAI2	1.410218802	9.101732535	4.176740743	0.001732348	0.084021985	-0.983861624	2.761364962	SNAI2	up-regulated
C7orf43	C7orf43	-1.59397003	4.314072525	-4.170115277	0.001751198	0.084630722	-0.994236247	2.756664828	C7orf43	down-regulated
NUDT11	NUDT11	1.44217683	6.735704742	4.167100965	0.001759845	0.084743779	-0.998958223	2.754525642	NUDT11	up-regulated
CARD10	CARD10	-0.897388766	6.766872714	-4.161028099	0.001777402	0.085283559	-1.008475176	2.750214322	CARD10	not-significant
ARHGEF6	ARHGEF6	-1.079466475	6.962851966	-4.157747854	0.001786962	0.085437128	-1.013617788	2.747884709	ARHGEF6	down-regulated
TULP4	TULP4	0.73769772	7.447983676	4.149546335	0.001811101	0.086145299	-1.026482024	2.742057389	TULP4	not-significant
CRYBB2P1	CRYBB2P1	1.635507685	4.113307565	4.146633793	0.001819755	0.086145299	-1.031052556	2.739987071	CRYBB2P1	up-regulated
CDH2	CDH2	1.114313069	6.286702953	4.146212756	0.00182101	0.086145299	-1.031713365	2.739687746	CDH2	up-regulated
MEP1B	MEP1B	1.895237491	3.546098113	4.137650353	0.001846722	0.08705514	-1.045156988	2.733598392	MEP1B	up-regulated
SNAPC5	SNAPC5	0.887705184	7.45665168	4.130130158	0.001869619	0.087555054	-1.056972267	2.72824685	SNAPC5	not-significant
SLC46A3	SLC46A3	0.873543807	6.687682153	4.129888115	0.001870361	0.087555054	-1.057352673	2.728074555	SLC46A3	not-significant
SV2B	SV2B	-1.647644296	3.723523398	-4.125865634	0.001882735	0.087828298	-1.063675745	2.725210717	SV2B	down-regulated
TRHR	TRHR	1.964275132	2.1039408	4.119649338	0.001902028	0.088421245	-1.073451532	2.720783203	TRHR	up-regulated
ORC6	ORC6	0.986738763	6.001932567	4.111260155	0.001928392	0.08933775	-1.086652449	2.714804661	ORC6	not-significant
ABHD2	ABHD2	-0.780418035	7.189480185	-4.105079431	0.001948061	0.089938824	-1.096384099	2.710397477	ABHD2	not-significant
HEG1	HEG1	-1.008452709	7.922807176	-4.102250004	0.001957135	0.090048313	-1.100840739	2.70837924	HEG1	down-regulated
THBS1	THBS1	-1.444596397	8.182349303	-4.093038488	0.001986984	0.09110967	-1.115357033	2.701805578	THBS1	down-regulated
HYAL1	HYAL1	-1.28302667	4.281975474	-4.085952541	0.00201027	0.091633428	-1.126531154	2.696745612	HYAL1	down-regulated
POLR2J	POLR2J	-0.892969664	8.175884278	-4.0854151	0.002012048	0.091633428	-1.127378931	2.696361721	POLR2J	not-significant
C11orf63	C11orf63	-1.39222959	4.146317267	-4.08029407	0.00202907	0.09193444	-1.13545888	2.692703	C11orf63	down-regulated
MSX1	MSX1	-1.511356485	7.400078759	-4.079314507	0.002032343	0.09193444	-1.137004818	2.692002986	MSX1	down-regulated
SNPH	SNPH	1.054570484	6.09615689	4.072051403	0.002056785	0.092485008	-1.148471224	2.686811	SNPH	up-regulated
METTL7A	METTL7A	-0.87593734	8.983089518	-4.069741692	0.002064623	0.092485008	-1.152119027	2.68515931	METTL7A	not-significant
SDC4	SDC4	-0.794076505	8.53980532	-4.069581966	0.002065166	0.092485008	-1.152371312	2.685045079	SDC4	not-significant
KRT18	KRT18	-1.569238032	6.93321249	-4.061682615	0.002092214	0.093385027	-1.164852336	2.679393926	KRT18	down-regulated
TPSB2	TPSB2	-1.841610314	7.879125984	-4.059150965	0.002100961	0.093464923	-1.168854042	2.677582076	TPSB2	down-regulated
MAFK	MAFK	-2.049190093	4.114569996	-4.053675529	0.002120009	0.093777442	-1.177511693	2.673662221	MAFK	down-regulated
CCL8	CCL8	-1.414369083	5.009772245	-4.052658743	0.002123567	0.093777442	-1.179119834	2.672934126	CCL8	down-regulated
PRKD1	PRKD1	1.331547607	7.224260833	4.051130172	0.002128926	0.093777442	-1.181537656	2.671839449	PRKD1	up-regulated
GSN	GSN	-2.38999465	8.790623975	-4.045233574	0.002149733	0.094303849	-1.190867392	2.667615443	GSN	down-regulated
ZWILCH	ZWILCH	1.61896589	4.5621305	4.041862866	0.002161723	0.094303849	-1.196202577	2.665200001	ZWILCH	up-regulated
ABCB4	ABCB4	2.250422093	3.897947254	4.041803612	0.002161934	0.094303849	-1.196296378	2.665157534	ABCB4	up-regulated
S100A8	S100A8	-1.724542047	5.500897876	-4.039478079	0.002170248	0.094360123	-1.199978104	2.663490694	S100A8	down-regulated
FGFR1	FGFR1	0.633298682	9.090018268	4.036921053	0.002179427	0.094453572	-1.204027111	2.661657592	FGFR1	not-significant
ADAMTS1	ADAMTS1	-1.541645493	8.56418849	-4.026251	0.002218173	0.095823658	-1.220931807	2.654004536	ADAMTS1	down-regulated
ZNF250	ZNF250	0.654767252	5.989762571	4.024114308	0.002226018	0.095854347	-1.224318706	2.652471263	ZNF250	not-significant
SEC61B	SEC61B	0.685471567	9.043507997	4.020134635	0.002240708	0.095883631	-1.230628458	2.649614823	SEC61B	not-significant
OSGEP	OSGEP	0.748570346	6.376143668	4.02006321	0.002240972	0.095883631	-1.230741722	2.649563549	OSGEP	not-significant
COPS8	COPS8	0.61240761	8.55529665	4.015126775	0.002259336	0.096362472	-1.238571198	2.646019182	COPS8	not-significant
LOC101928620	LOC101928620	2.310170398	4.240526233	4.011692409	0.002272205	0.096604656	-1.244020089	2.64355253	LOC101928620	up-regulated
GBP1	GBP1	-0.651659458	7.761453517	-4.009734915	0.002279574	0.096612225	-1.24712646	2.642146323	GBP1	not-significant
CKAP2	CKAP2	0.954489212	5.718936103	4.002673688	0.002306365	0.097175071	-1.258335948	2.637072032	CKAP2	not-significant
DDB2	DDB2	0.915252454	7.072239936	4.001770889	0.002309814	0.097175071	-1.259769558	2.636423076	DDB2	not-significant
SFRP4	SFRP4	-1.136561019	8.680214256	-4.00053251	0.002314553	0.097175071	-1.261736219	2.635532825	SFRP4	down-regulated
GPX3	GPX3	-1.24744328	8.365668923	-3.995303402	0.002334679	0.097286768	-1.270042609	2.6317728	GPX3	down-regulated
NRN1	NRN1	-1.183900765	6.612153352	-3.99472808	0.002336905	0.097286768	-1.270956708	2.631359021	NRN1	down-regulated
MYRF	MYRF	-1.248409366	6.871131501	-3.994203017	0.002338938	0.097286768	-1.271790988	2.630981374	MYRF	down-regulated
ABCC1	ABCC1	0.617143748	7.726648592	3.991800217	0.002348264	0.09737325	-1.275609263	2.629252994	ABCC1	not-significant
TMEM258	TMEM258	0.658370435	9.875367739	3.984955397	0.002375048	0.098180811	-1.286490198	2.624327695	TMEM258	not-significant
ENPEP	ENPEP	-1.657346768	6.34835581	-3.978741874	0.002399637	0.098692364	-1.296372533	2.619854496	ENPEP	down-regulated
SERPING1	SERPING1	-0.851587202	9.055949342	-3.978119553	0.002402114	0.098692364	-1.297362565	2.619406367	SERPING1	not-significant
DIO2	DIO2	1.76287539	6.845456709	3.965076723	0.002454655	0.100508544	-1.318122825	2.610009569	DIO2	up-regulated
ITGB4	ITGB4	-1.129428507	6.825447547	-3.963452549	0.002461281	0.100508544	-1.320709458	2.608838791	ITGB4	down-regulated
CPQ	CPQ	-0.732491119	8.338809658	-3.959116426	0.002479063	0.100922703	-1.327616652	2.605712438	CPQ	not-significant
PRDX6	PRDX6	1.444562628	10.12192567	3.957325387	0.002486447	0.100922703	-1.330470334	2.604420805	PRDX6	up-regulated
PROS1	PROS1	-1.026917874	6.945100902	-3.954944995	0.002496296	0.101017286	-1.334263631	2.602703892	PROS1	down-regulated
LPHN1	LPHN1	0.779996536	7.3865262	3.946214137	0.002532771	0.101262554	-1.348182574	2.596404006	LPHN1	not-significant
POLR2I	POLR2I	0.683005159	7.797246809	3.946071602	0.002533371	0.101262554	-1.34840988	2.596301125	POLR2I	not-significant
GNAI1	GNAI1	-1.009990108	5.861321451	-3.945577348	0.002535453	0.101262554	-1.349198112	2.595944365	GNAI1	down-regulated
ACOT13	ACOT13	0.72666925	7.104935402	3.944779423	0.002538818	0.101262554	-1.350470698	2.595368384	ACOT13	not-significant
PDLIM1	PDLIM1	-1.28409754	9.396672774	-3.94448922	0.002540043	0.101262554	-1.350933551	2.595158893	PDLIM1	down-regulated
FBXL7	FBXL7	0.865535769	8.982420889	3.940313099	0.002557739	0.101429048	-1.357595288	2.592143757	FBXL7	not-significant
CPA3	CPA3	-1.82079912	7.629593016	-3.939182805	0.002562551	0.101429048	-1.359398685	2.591327534	CPA3	down-regulated
MORF4L2	MORF4L2	0.742109032	11.70166664	3.938170426	0.002566868	0.101429048	-1.361014076	2.590596405	MORF4L2	not-significant
IQSEC3	IQSEC3	2.301019766	4.442199758	3.934129952	0.002584176	0.101813509	-1.36746242	2.587677885	IQSEC3	up-regulated
NDC80	NDC80	1.227471655	5.092312364	3.93187445	0.002593891	0.101897434	-1.371062897	2.586048318	NDC80	up-regulated
SERPINE1	SERPINE1	-2.842555601	7.129836322	-3.926973067	0.002615133	0.102432395	-1.378889085	2.582506225	SERPINE1	down-regulated
PSAP	PSAP	-1.565838017	10.8061066	-3.909869984	0.002690689	0.104957312	-1.406220134	2.570136532	PSAP	down-regulated
SIK1	SIK1	-1.754461772	7.188625636	-3.908860388	0.002695219	0.104957312	-1.407834552	2.569405876	SIK1	down-regulated
PLAT	PLAT	-1.041064545	7.545856395	-3.90612218	0.002707547	0.105132656	-1.412213744	2.567423936	PLAT	down-regulated
TBL1X	TBL1X	0.8689331	9.092487685	3.90321869	0.002720684	0.105338288	-1.416858218	2.56532194	TBL1X	not-significant
CPD	CPD	-0.79906358	7.043429999	-3.897313817	0.002747605	0.106074913	-1.426306758	2.561045741	CPD	not-significant
VEGFA	VEGFA	-0.837162414	9.281632945	-3.892562288	0.002769469	0.106420071	-1.433912717	2.55760347	VEGFA	not-significant
UQCRH	UQCRH	0.655070404	9.479356931	3.891931051	0.002772387	0.106420071	-1.434923357	2.55714608	UQCRH	not-significant
ENPP4	ENPP4	-1.363434823	5.130722579	-3.885743091	0.002801165	0.106936992	-1.444832991	2.552661244	ENPP4	down-regulated
TLR4	TLR4	-1.522064355	5.418310111	-3.885613147	0.002801773	0.106936992	-1.445041134	2.552567044	TLR4	down-regulated
PRR34	PRR34	1.567927516	5.054700883	3.878922706	0.002833246	0.107475459	-1.455760473	2.547715779	PRR34	up-regulated
MIR6890	MIR6890	0.625886073	9.321774927	3.878833516	0.002833668	0.107475459	-1.455903406	2.547651092	MIR6890	not-significant
RAB8B	RAB8B	-1.263243934	5.873110051	-3.876345966	0.002845465	0.107475459	-1.45989025	2.545846765	RAB8B	down-regulated
GATA2	GATA2	-1.035997143	7.132543032	-3.875264156	0.002850611	0.107475459	-1.461624305	2.545061984	GATA2	down-regulated
MAP3K5	MAP3K5	-0.950961049	6.2521082	-3.873020399	0.002861317	0.107475459	-1.465221292	2.543434098	MAP3K5	not-significant
GHRH	GHRH	-1.944951279	3.471768109	-3.87248461	0.002863879	0.107475459	-1.466080303	2.543045336	GHRH	down-regulated
IL15	IL15	-1.263801094	5.15030385	-3.862317195	0.002912962	0.10901293	-1.482387504	2.535665211	IL15	down-regulated
BST2	BST2	-2.066664373	6.058062593	-3.86013507	0.00292361	0.109082025	-1.485888859	2.534080611	BST2	down-regulated
CD79B	CD79B	-1.791570662	4.794092721	-3.85859851	0.002931132	0.109082025	-1.488354685	2.532964658	CD79B	down-regulated
PLEKHO2	PLEKHO2	-0.609646663	7.739913274	-3.854800371	0.002949812	0.109082025	-1.494450957	2.530205682	PLEKHO2	not-significant
APOLD1	APOLD1	-1.880950697	7.44149275	-3.854222768	0.002952663	0.109082025	-1.49537819	2.529786046	APOLD1	down-regulated
ATP2B2	ATP2B2	1.484989609	6.475459182	3.852342575	0.002961966	0.109082025	-1.498396744	2.528419946	ATP2B2	up-regulated
CCNE1	CCNE1	1.710041452	3.955690512	3.850836178	0.002969441	0.109082025	-1.500815471	2.527325309	CCNE1	up-regulated
PPP1R15A	PPP1R15A	-1.44727484	7.863270309	-3.850393203	0.002971643	0.109082025	-1.501526776	2.527003395	PPP1R15A	down-regulated
YAP1	YAP1	-1.159092328	7.546936012	-3.843436407	0.003006446	0.110058875	-1.512700473	2.521946537	YAP1	down-regulated
RPGRIP1L	RPGRIP1L	0.925232827	3.995093227	3.838949776	0.003029117	0.110522545	-1.519909536	2.518683941	RPGRIP1L	not-significant
NBL1	NBL1	1.266510406	8.789069207	3.837680038	0.003035565	0.110522545	-1.521950138	2.517760428	NBL1	up-regulated
CLIC2	CLIC2	-1.231998067	5.725607658	-3.834379705	0.003052392	0.110809355	-1.527254947	2.515359633	CLIC2	down-regulated
GEMIN6	GEMIN6	1.404965113	5.077089619	3.832311051	0.003062989	0.110809355	-1.530580618	2.513854534	GEMIN6	up-regulated
RCOR3	RCOR3	-0.963495834	6.311533647	-3.83029558	0.00307335	0.110809355	-1.533821241	2.512387924	RCOR3	not-significant
AGTR1	AGTR1	-0.769462866	5.917109947	-3.8291982	0.003079007	0.110809355	-1.535585875	2.511589302	AGTR1	not-significant
SHOX2	SHOX2	2.125623891	5.436559126	3.826511065	0.003092905	0.110809355	-1.539907461	2.509633476	SHOX2	up-regulated
LIFR	LIFR	-1.418813251	4.580693005	-3.826506256	0.00309293	0.110809355	-1.539915195	2.509629976	LIFR	down-regulated
CDC16	CDC16	0.533583265	8.239335972	3.822987293	0.003111228	0.110864148	-1.545575757	2.507068162	CDC16	not-significant
CD93	CD93	-0.904018498	8.765318962	-3.82254673	0.003113527	0.110864148	-1.546284537	2.506747388	CD93	not-significant
PODXL	PODXL	-0.780750324	8.350415814	-3.821458145	0.003119215	0.110864148	-1.548035947	2.505954747	PODXL	not-significant
AF070581	AF070581	2.467738439	5.522514004	3.818638642	0.003133997	0.11109563	-1.552572804	2.503901484	AF070581	up-regulated
SDF2L1	SDF2L1	0.742500454	6.610185828	3.815813035	0.003148884	0.111329612	-1.557120346	2.50184338	SDF2L1	not-significant
FABP4	FABP4	-1.395693196	6.064841967	-3.81312218	0.003163129	0.111349743	-1.56145182	2.499883059	FABP4	down-regulated
RETN	RETN	1.640005824	3.763920268	3.812575962	0.003166029	0.111349743	-1.562331164	2.499485089	RETN	up-regulated
GDF11	GDF11	1.164188251	4.10517481	3.808754294	0.003186396	0.111609198	-1.568484471	2.496700239	GDF11	up-regulated
KLHL2	KLHL2	-0.746322094	6.347105892	-3.80645467	0.003198717	0.111609198	-1.572187876	2.495024156	KLHL2	not-significant
TMEM45A	TMEM45A	0.826754633	7.289073029	3.805426197	0.003204244	0.111609198	-1.573844353	2.494274468	TMEM45A	not-significant
IFI27	IFI27	-0.823317528	8.608407496	-3.804981613	0.003206636	0.111609198	-1.574560442	2.49395038	IFI27	not-significant
LOC101930052	LOC101930052	2.040037524	5.264233355	3.800111825	0.003232959	0.112234632	-1.582405574	2.490399817	LOC101930052	up-regulated
ABCB8	ABCB8	1.101389687	5.747432618	3.798296741	0.003242828	0.112287084	-1.585330284	2.489076142	ABCB8	up-regulated
ITGB3	ITGB3	-1.028805325	6.55868192	-3.795482264	0.003258192	0.112287884	-1.589866045	2.487023325	ITGB3	down-regulated
DDX58	DDX58	-1.148147104	5.390228849	-3.794920177	0.00326127	0.112287884	-1.590771996	2.486613304	DDX58	down-regulated
GPR56	GPR56	-0.969285483	6.802108076	-3.793706628	0.003267924	0.112287884	-1.592728062	2.485728015	GPR56	not-significant
ELF4	ELF4	-0.900014532	6.360435119	-3.79086886	0.003283541	0.112503598	-1.597302743	2.483657571	ELF4	not-significant
SGCD	SGCD	0.82167704	6.529369537	3.789527413	0.00329095	0.112503598	-1.599465546	2.48267871	SGCD	not-significant
STARD13	STARD13	1.041359816	8.063707832	3.786195368	0.003309429	0.112848172	-1.604838592	2.48024692	STARD13	up-regulated
GLUD2	GLUD2	-0.667205121	7.270675236	-3.77367668	0.003379826	0.114930669	-1.625035851	2.471105711	GLUD2	not-significant
MCF2L-AS1	MCF2L-AS1	1.551847906	2.770501443	3.771589482	0.003391713	0.114930669	-1.628404861	2.469580889	MCF2L-AS1	up-regulated
SRPX	SRPX	-1.482510236	8.371472838	-3.768961047	0.003406745	0.114930669	-1.632648141	2.467660362	SRPX	down-regulated
RASL11B	RASL11B	1.635874144	7.597610178	3.765622664	0.003425937	0.114930669	-1.638038575	2.465220613	RASL11B	up-regulated
FAM20B	FAM20B	-0.620285418	7.129079223	-3.76446658	0.003432609	0.114930669	-1.639905555	2.464375601	FAM20B	not-significant
TIPARP	TIPARP	-1.135687893	7.714766856	-3.764103268	0.003434709	0.114930669	-1.640492301	2.464110034	TIPARP	down-regulated
PHLDA3	PHLDA3	0.865844942	7.252439286	3.76282619	0.0034421	0.114930669	-1.642554883	2.463176488	PHLDA3	not-significant
SOD3	SOD3	-0.717595729	7.422213006	-3.762454041	0.003444257	0.114930669	-1.643155965	2.462904431	SOD3	not-significant
ZFPM2	ZFPM2	-1.301185118	7.634379036	-3.761258507	0.003451196	0.114930669	-1.645087045	2.462030401	ZFPM2	down-regulated
ITGA6	ITGA6	-0.960083352	8.008511715	-3.76042414	0.003456047	0.114930669	-1.646434839	2.461420371	ITGA6	not-significant
INHBA	INHBA	1.592946586	7.04569342	3.752865498	0.003500318	0.116115484	-1.658647935	2.455892512	INHBA	up-regulated
RIMBP2	RIMBP2	1.937162263	4.614416959	3.748354476	0.003527019	0.116713065	-1.665939531	2.452592163	RIMBP2	up-regulated
CD46	CD46	-0.814137937	7.989646194	-3.741352062	0.003568888	0.117808363	-1.677262291	2.447467141	CD46	not-significant
RASGRP3	RASGRP3	-1.743088126	3.531530902	-3.733872251	0.003614181	0.119011073	-1.689362454	2.441990138	RASGRP3	down-regulated
OLFM1	OLFM1	1.098843049	7.874414447	3.723471947	0.003678153	0.12028784	-1.706196426	2.434370238	OLFM1	up-regulated
MBNL1	MBNL1	-2.331056396	8.63673532	-3.723260533	0.003679465	0.12028784	-1.706538732	2.434215291	MBNL1	down-regulated
TNFRSF1A	TNFRSF1A	-0.832604588	8.997427304	-3.723204361	0.003679814	0.12028784	-1.706629683	2.434174121	TNFRSF1A	not-significant
FAM63B	FAM63B	-0.812532606	6.441804869	-3.721747978	0.00368887	0.120291183	-1.708987886	2.43310666	FAM63B	not-significant
CAT	CAT	-0.88532832	8.794831284	-3.718718043	0.003707784	0.120413356	-1.713894689	2.430885539	CAT	not-significant
KCNMA1	KCNMA1	-1.518513613	8.373787202	-3.716653054	0.003720733	0.120413356	-1.717239335	2.429371533	KCNMA1	down-regulated
PPP1R1A	PPP1R1A	2.980205729	3.236477448	3.715976228	0.003724987	0.120413356	-1.718335676	2.428875255	PPP1R1A	up-regulated
CD52	CD52	-1.810153267	3.868121267	-3.715423122	0.003728467	0.120413356	-1.719231646	2.428469678	CD52	down-regulated
TRIB1	TRIB1	-2.260064452	7.189981726	-3.710816799	0.003757583	0.121062651	-1.726694538	2.425091436	TRIB1	down-regulated
CSF1	CSF1	-0.946621427	6.724617428	-3.708014823	0.003775409	0.121088542	-1.731235149	2.423036002	CSF1	not-significant
SLC25A42	SLC25A42	1.418486375	1.878120318	3.707857519	0.003776412	0.121088542	-1.731490083	2.422920599	SLC25A42	up-regulated
CEMIP	CEMIP	1.846772969	6.658340965	3.697750231	0.003841465	0.122881146	-1.747875473	2.415503128	CEMIP	up-regulated
ERC2	ERC2	2.146407298	2.666652129	3.693407598	0.003869771	0.123492575	-1.754918546	2.412314728	ERC2	up-regulated
MID1	MID1	1.067422549	7.630178142	3.690666222	0.003887751	0.123560122	-1.759365565	2.410301536	MID1	up-regulated
SETD8	SETD8	-0.640887017	6.011441259	-3.689657119	0.003894392	0.123560122	-1.761002696	2.409560391	SETD8	not-significant
ACTN4	ACTN4	0.588446452	10.24900692	3.688885297	0.003899478	0.123560122	-1.762254939	2.408993487	ACTN4	not-significant
LOC102724229	LOC102724229	-1.646642853	6.947766904	-3.686937145	0.003912349	0.123676246	-1.765415969	2.407562447	LOC102724229	down-regulated
NCOA3	NCOA3	-0.748303189	6.935467826	-3.68433595	0.003929602	0.123930054	-1.769637176	2.405651433	NCOA3	not-significant
CYTH1	CYTH1	-0.846113109	5.99027247	-3.682836201	0.003939585	0.123953936	-1.772071256	2.404549474	CYTH1	not-significant
ATP5O	ATP5O	-2.048685831	8.05358496	-3.680287896	0.003956609	0.124198703	-1.776207619	2.40267684	ATP5O	down-regulated
KIAA0040	KIAA0040	-0.768895774	6.033746731	-3.677921828	0.003972484	0.124406343	-1.780048729	2.400937856	KIAA0040	not-significant
PTN	PTN	0.726394124	9.193405284	3.672540576	0.004008835	0.125085572	-1.788786697	2.396981856	PTN	not-significant
MYO5C	MYO5C	-0.72392669	7.846305409	-3.670478793	0.004022853	0.125085572	-1.7921353	2.395465797	MYO5C	not-significant
TLR3	TLR3	-1.201193795	4.845692567	-3.669505531	0.004029489	0.125085572	-1.793716142	2.394750075	TLR3	down-regulated
DRD2	DRD2	1.474117283	7.013944356	3.667514089	0.0040431	0.125085572	-1.796951059	2.393285467	DRD2	up-regulated
ROBO1	ROBO1	0.814402111	6.554829991	3.666746129	0.004048362	0.125085572	-1.79819864	2.392720621	ROBO1	not-significant
THEG	THEG	1.25208005	4.169760947	3.6660453	0.00405317	0.125085572	-1.799337211	2.392205128	THEG	up-regulated
CAPN6	CAPN6	3.432599426	7.567329663	3.66514647	0.004059346	0.125085572	-1.800797525	2.391543963	CAPN6	up-regulated
LRP5	LRP5	-0.746988818	6.117645106	-3.657108778	0.004115002	0.125817117	-1.813859543	2.385629938	LRP5	not-significant
ALDH1A2	ALDH1A2	-1.28967969	5.697053389	-3.657089533	0.004115136	0.125817117	-1.813890824	2.385615775	ALDH1A2	down-regulated
LRRC16A	LRRC16A	-0.679653526	6.143091826	-3.656897169	0.004116478	0.125817117	-1.814203509	2.385474199	LRRC16A	not-significant
HAND2-AS1	HAND2-AS1	1.753493884	7.888933659	3.656314371	0.004120546	0.125817117	-1.815150853	2.385045266	HAND2-AS1	up-regulated
CDH13	CDH13	-2.091134137	6.110750398	-3.650294086	0.004162809	0.126584122	-1.824938733	2.380613493	CDH13	down-regulated
GPM6B	GPM6B	1.354767566	6.211764492	3.649905412	0.004165553	0.126584122	-1.82557076	2.380327319	GPM6B	up-regulated
CDC42EP4	CDC42EP4	-0.584190561	8.087480427	-3.648720318	0.004173931	0.126584122	-1.827497938	2.379454711	CDC42EP4	not-significant
IRS1	IRS1	0.958033036	7.382752214	3.646164585	0.004192059	0.126847537	-1.83165446	2.37757266	IRS1	not-significant
QSOX1	QSOX1	-0.682963858	7.488050556	-3.641961148	0.00422205	0.127227959	-1.838492019	2.374476598	QSOX1	not-significant
PTPN21	PTPN21	-0.807562165	5.839704384	-3.640341107	0.004233669	0.127227959	-1.8411277	2.373283138	PTPN21	not-significant
GABRA2	GABRA2	1.113219094	4.329030427	3.639626715	0.004238802	0.127227959	-1.842290035	2.372756819	GABRA2	up-regulated
PIDD1	PIDD1	0.995932776	5.175566405	3.639111322	0.00424251	0.127227959	-1.843128624	2.372377095	PIDD1	not-significant
IGSF3	IGSF3	1.463587309	6.946477413	3.634147469	0.004278393	0.128018293	-1.851206451	2.368719297	IGSF3	up-regulated
SYT11	SYT11	0.774393674	7.230187411	3.632631485	0.004289415	0.128062857	-1.853673899	2.36760197	SYT11	not-significant
TGM5	TGM5	-1.064669503	4.319992031	-3.628939951	0.004316376	0.12847232	-1.859683174	2.364880768	TGM5	down-regulated
SS18	SS18	-0.873465543	6.704507408	-3.628138187	0.004322254	0.12847232	-1.860988489	2.36428967	SS18	not-significant
EPHX1	EPHX1	0.865749887	9.633199308	3.623052649	0.004359737	0.129081166	-1.869269346	2.360539714	EPHX1	not-significant
THYN1	THYN1	0.673891166	7.911501341	3.62194478	0.004367947	0.129081166	-1.871073609	2.359722647	THYN1	not-significant
LDHB	LDHB	0.803164291	10.5661761	3.621457689	0.004371562	0.129081166	-1.871866915	2.359363393	LDHB	not-significant
MSANTD3-TMEFF1	MSANTD3-TMEFF1	0.838007595	5.03720977	3.618944935	0.004390258	0.129348941	-1.875959667	2.35750995	MSANTD3-TMEFF1	not-significant
METTL22	METTL22	0.736547343	7.014827326	3.616094673	0.004411566	0.129692318	-1.880602819	2.355407219	METTL22	not-significant
C9orf16	C9orf16	0.641391109	8.274963145	3.613279652	0.004432716	0.130029549	-1.885189263	2.353330136	C9orf16	not-significant
ATP11A	ATP11A	-1.023805742	5.891829655	-3.610001602	0.004457476	0.130356512	-1.890530979	2.350910968	ATP11A	down-regulated
OGDHL	OGDHL	1.099254451	2.720539193	3.609237644	0.004463267	0.130356512	-1.891776013	2.350347107	OGDHL	up-regulated
RPS6KA3	RPS6KA3	-0.593434053	6.657013004	-3.606456122	0.004484418	0.130690144	-1.896309531	2.34829391	RPS6KA3	not-significant
C19orf73	C19orf73	-1.846012539	2.889554303	-3.602519104	0.004514533	0.131283001	-1.902727501	2.3453872	C19orf73	down-regulated
TIMM8B	TIMM8B	0.780250903	9.030284168	3.59626677	0.004562788	0.132399693	-1.912922544	2.340769703	TIMM8B	not-significant
TM4SF1	TM4SF1	-0.905525977	8.844068925	-3.594332549	0.004577824	0.132549715	-1.916077157	2.339340892	TM4SF1	not-significant
IGF2	IGF2	-2.011154187	7.999965294	-3.592512234	0.004592022	0.132674861	-1.919046286	2.337996075	IGF2	down-regulated
KIT	KIT	-1.2765159	6.66352485	-3.590321619	0.004609168	0.132708557	-1.922619786	2.336377499	KIT	down-regulated
WFS1	WFS1	-0.562697654	8.457201281	-3.588951946	0.004619922	0.132708557	-1.924854309	2.335365385	WFS1	not-significant
MMP19	MMP19	-1.044636772	7.277743785	-3.588583204	0.004622821	0.132708557	-1.925455912	2.335092891	MMP19	down-regulated
FAM171A1	FAM171A1	-0.665477669	8.089775047	-3.585298069	0.004648738	0.13309065	-1.93081612	2.332664975	FAM171A1	not-significant
ZNF292	ZNF292	0.751762763	8.420820825	3.584387961	0.004655944	0.13309065	-1.932301264	2.331992267	ZNF292	not-significant
NAA10	NAA10	0.627147106	7.124948376	3.580773405	0.004684678	0.133627718	-1.938200295	2.329320213	NAA10	not-significant
CD34	CD34	-0.809683041	7.912580822	-3.579016001	0.004698715	0.133744157	-1.94106881	2.328020853	CD34	not-significant
CFD	CFD	-2.429377622	5.115813112	-3.575711333	0.004725229	0.134031112	-1.946463535	2.325577146	CFD	down-regulated
LMAN1	LMAN1	-1.915882462	4.297348954	-3.575273988	0.004728749	0.134031112	-1.94717755	2.325253707	LMAN1	down-regulated
ISG20	ISG20	-2.033901727	4.611920646	-3.569223047	0.004777736	0.135134478	-1.957058007	2.320777892	ISG20	down-regulated
MAOB	MAOB	-0.564193597	9.660442347	-3.567190278	0.00479431	0.13521015	-1.960377948	2.319273927	MAOB	not-significant
ARHGAP25	ARHGAP25	-0.702434544	6.276286843	-3.56642813	0.004800539	0.13521015	-1.961622785	2.318709999	ARHGAP25	not-significant
DPYSL2	DPYSL2	-0.802855325	9.211537497	-3.561998568	0.00483691	0.135892084	-1.968858642	2.315431994	DPYSL2	not-significant
LAMB2	LAMB2	-0.653098902	8.416662752	-3.561020385	0.00484498	0.135892084	-1.970456756	2.314707998	LAMB2	not-significant
ASPN	ASPN	0.876406353	10.68406422	3.559521214	0.004857376	0.135955918	-1.97290619	2.313598318	ASPN	not-significant
JUNB	JUNB	-2.074939904	8.001066403	-3.555711579	0.004889022	0.136331402	-1.97913141	2.310778019	JUNB	down-regulated
CABYR	CABYR	0.668199859	6.031459027	3.555464024	0.004891086	0.136331402	-1.979535974	2.310594731	CABYR	not-significant
PTPN22	PTPN22	-1.202992397	3.791596462	-3.553525433	0.004907278	0.136499549	-1.98270426	2.309159325	PTPN22	down-regulated
RABEP1	RABEP1	-0.962322804	5.88837332	-3.551659325	0.004922918	0.136614476	-1.985754371	2.307777439	RABEP1	not-significant
PAK3	PAK3	1.216783236	6.443804224	3.548872065	0.004946373	0.136614476	-1.9903106	2.305713154	PAK3	up-regulated
CASP4	CASP4	-0.775374187	6.002162032	-3.54850454	0.004949474	0.136614476	-1.990911427	2.305440935	CASP4	not-significant
JPH2	JPH2	1.418191093	5.113823729	3.548195445	0.004952084	0.136614476	-1.991416741	2.30521199	JPH2	up-regulated
KCNS3	KCNS3	1.014227708	5.603445883	3.546113455	0.004969701	0.136622659	-1.994820608	2.303669767	KCNS3	up-regulated
G0S2	G0S2	-0.745449771	6.138521077	-3.545757502	0.004972719	0.136622659	-1.995402593	2.303406079	G0S2	not-significant
GTPBP8	GTPBP8	0.726941586	6.731247654	3.543382584	0.004992906	0.136897329	-1.999285857	2.301646617	GTPBP8	not-significant
ISOC1	ISOC1	1.543974675	8.629682236	3.530131307	0.005107106	0.139497297	-2.020961352	2.291825099	ISOC1	up-regulated
EIF5	EIF5	0.567712776	9.349866171	3.528679135	0.005119784	0.139497297	-2.023337543	2.290748345	EIF5	not-significant
SRGN	SRGN	-0.860084631	8.541602795	-3.528432785	0.005121938	0.139497297	-2.023740661	2.290565674	SRGN	not-significant
CD58	CD58	-0.813137809	6.610664317	-3.52543074	0.005148261	0.139497297	-2.028653482	2.28833942	CD58	not-significant
SLC2A3	SLC2A3	-1.902907873	7.257195962	-3.523304281	0.005166991	0.139497297	-2.032133833	2.286762258	SLC2A3	down-regulated
SCN7A	SCN7A	-1.972382742	5.067034895	-3.521101283	0.00518647	0.139497297	-2.035739819	2.285128135	SCN7A	down-regulated
SH3BP4	SH3BP4	-0.792473084	7.304744215	-3.521038865	0.005187023	0.139497297	-2.035841993	2.285081832	SH3BP4	not-significant
PTPRB	PTPRB	-1.414550786	6.540621024	-3.520990736	0.005187449	0.139497297	-2.035920778	2.285046129	PTPRB	down-regulated
AIM1	AIM1	-0.782768838	6.36625248	-3.520033743	0.005195936	0.139497297	-2.037487358	2.284336192	AIM1	not-significant
MIR6513	MIR6513	-0.657158324	8.079299835	-3.519929622	0.00519686	0.139497297	-2.037657807	2.284258949	MIR6513	not-significant
MYH9	MYH9	-1.168099573	9.438084441	-3.519357025	0.005201946	0.139497297	-2.038595176	2.283834152	MYH9	down-regulated
RPL26L1	RPL26L1	0.857599233	8.225569764	3.516936195	0.005223504	0.139796374	-2.042558467	2.282038048	RPL26L1	not-significant
COBLL1	COBLL1	-1.028387638	6.038396055	-3.513732008	0.00525218	0.140284378	-2.047804923	2.279660376	COBLL1	down-regulated
FCHO1	FCHO1	1.635865926	3.509206521	3.511917617	0.00526849	0.140440806	-2.050776105	2.27831382	FCHO1	up-regulated
C16orf45	C16orf45	0.85329861	8.108576198	3.505671425	0.005325039	0.141521588	-2.061006528	2.273677173	C16orf45	not-significant
EIF3B	EIF3B	0.614437084	8.945660543	3.504255428	0.005337946	0.141521588	-2.063326146	2.272625837	EIF3B	not-significant
RCAN2	RCAN2	-0.999718685	6.663773639	-3.503318864	0.0053465	0.141521588	-2.06486046	2.271930423	RCAN2	not-significant
LYVE1	LYVE1	-1.145400555	7.334005313	-3.502808247	0.00535117	0.141521588	-2.065696999	2.271551266	LYVE1	down-regulated
KCNAB3	KCNAB3	1.22467447	5.835742157	3.500130551	0.005375727	0.141891737	-2.070084161	2.269562782	KCNAB3	up-regulated
ATP8B2	ATP8B2	-0.967616973	6.457959818	-3.497647937	0.005398599	0.142123903	-2.07415217	2.267718912	ATP8B2	not-significant
RASIP1	RASIP1	-1.047395718	7.061399745	-3.496881535	0.00540568	0.142123903	-2.075408087	2.267149645	RASIP1	down-regulated
CCRL2	CCRL2	1.593665269	3.241478285	3.491838417	0.005452515	0.143075267	-2.083673402	2.263403145	CCRL2	up-regulated
KDM8	KDM8	-1.136108866	4.810761772	-3.484735375	0.00551919	0.144097463	-2.095317913	2.25812463	KDM8	down-regulated
GALR2	GALR2	-1.760394886	1.469992354	-3.484150964	0.005524713	0.144097463	-2.096276138	2.257690245	GALR2	down-regulated
BCL2L2	BCL2L2	-0.54486293	7.788996422	-3.482639863	0.005539021	0.144097463	-2.098753921	2.256567003	BCL2L2	not-significant
TMOD3	TMOD3	-2.942480546	3.870921125	-3.481689276	0.005548041	0.144097463	-2.100312702	2.255860359	TMOD3	down-regulated
CREBZF	CREBZF	-0.867442793	6.546249704	-3.480453217	0.005559792	0.144097463	-2.102339697	2.254941449	CREBZF	not-significant
MFGE8	MFGE8	-0.755460614	8.28530011	-3.4791618	0.005572097	0.144097463	-2.10445759	2.253981321	MFGE8	not-significant
PERP	PERP	-1.259771598	6.551818883	-3.478849168	0.00557508	0.144097463	-2.104970316	2.253748879	PERP	down-regulated
WBP5	WBP5	0.635385908	8.816553614	3.478619329	0.005577274	0.144097463	-2.105347263	2.253577992	WBP5	not-significant
PTPRM	PTPRM	-0.660463079	7.288632129	-3.474621247	0.005615584	0.144808783	-2.111904921	2.250605044	PTPRM	not-significant
CASQ2	CASQ2	1.604579973	7.696162107	3.472700951	0.005634081	0.145007433	-2.11505499	2.249176904	CASQ2	up-regulated
RP11-403P17.4	RP11-403P17.4	0.811073505	8.899156526	3.467896879	0.005680631	0.145720643	-2.122936759	2.245603443	RP11-403P17.4	not-significant
RPE65	RPE65	3.396571716	2.45478854	3.467603657	0.005683485	0.145720643	-2.123417884	2.245385304	RPE65	up-regulated
OR2J3	OR2J3	1.01108001	2.271018252	3.465248135	0.005706465	0.146031165	-2.12728309	2.243632818	OR2J3	up-regulated
EHD4	EHD4	-0.897569754	7.375288115	-3.457123771	0.005786464	0.147796857	-2.140617383	2.237586727	EHD4	not-significant
FOXC2	FOXC2	1.101191376	3.396876619	3.455174866	0.005805826	0.148010003	-2.143816737	2.236135989	FOXC2	up-regulated
RAPGEF2	RAPGEF2	-0.887283302	8.008318848	-3.453937237	0.005818156	0.14804342	-2.14584858	2.23521464	RAPGEF2	not-significant
COL6A3	COL6A3	0.727246566	12.12320687	3.448137366	0.005876298	0.149078932	-2.155371738	2.230896161	COL6A3	not-significant
DNAJB4	DNAJB4	-0.907443429	6.941644865	-3.447657344	0.005881137	0.149078932	-2.156160015	2.230538689	DNAJB4	not-significant
WARS2	WARS2	-0.916689568	5.175515589	-3.446567272	0.005892141	0.149078932	-2.157950156	2.229726878	WARS2	not-significant
KDM5A	KDM5A	0.815256437	7.308715461	3.438424188	0.005975014	0.150891576	-2.171325398	2.223661045	KDM5A	not-significant
EGFL7	EGFL7	-0.76033591	7.149490362	-3.43501903	0.006010024	0.151490948	-2.176919755	2.221123779	EGFL7	not-significant
RAB2A	RAB2A	0.620074586	8.745980594	3.432542252	0.006035622	0.151851265	-2.180989341	2.219278	RAB2A	not-significant
POMP	POMP	0.506729497	9.643258402	3.427156187	0.006091674	0.15273333	-2.189840535	2.215263327	POMP	not-significant
STAG3	STAG3	1.822341419	3.880480069	3.426989495	0.006093418	0.15273333	-2.190114499	2.21513906	STAG3	up-regulated
IL17B	IL17B	3.35366256	4.632041646	3.419866015	0.006168397	0.154310303	-2.201823788	2.209827648	IL17B	up-regulated
HBEGF	HBEGF	-1.446194828	6.34752466	-3.417782234	0.00619051	0.154310303	-2.205249629	2.208273584	HBEGF	down-regulated
AARSD1	AARSD1	0.77615811	7.158681073	3.417755953	0.006190789	0.154310303	-2.205292837	2.208253983	AARSD1	not-significant
RIMS2	RIMS2	0.927038815	6.097904356	3.41047891	0.006268656	0.155603142	-2.217258793	2.202825571	RIMS2	not-significant
ALDH1A2	ALDH1A2	-1.633214217	7.846577305	-3.409639403	0.006277703	0.155603142	-2.21863944	2.202199205	ALDH1A2	down-regulated
RP11-348N5.7	RP11-348N5.7	1.166229749	4.466574425	3.408636374	0.006288531	0.155603142	-2.220289073	2.201450798	RP11-348N5.7	up-regulated
ADAMTS5	ADAMTS5	1.390821696	8.50950056	3.407634018	0.00629937	0.155603142	-2.221937659	2.200702858	ADAMTS5	up-regulated
PYCR1	PYCR1	0.924804164	6.829079955	3.407523526	0.006300566	0.155603142	-2.222119389	2.200620408	PYCR1	not-significant
TARP	TARP	2.031652813	4.772184121	3.406420613	0.006312518	0.15561225	-2.223933443	2.199797386	TARP	up-regulated
SLC2A14	SLC2A14	-1.808180032	7.124815458	-3.404634104	0.006331926	0.155804814	-2.226872017	2.198464155	SLC2A14	down-regulated
MCF2L	MCF2L	-0.77082886	6.816002798	-3.403388432	0.006345495	0.155853255	-2.228921102	2.197534469	MCF2L	not-significant
DCTN4	DCTN4	-0.642230087	6.904159067	-3.401785326	0.006363002	0.155998053	-2.231558289	2.196337936	DCTN4	not-significant
EDIL3	EDIL3	-1.106125583	4.920251597	-3.397707822	0.006407755	0.156667701	-2.238266679	2.19329413	EDIL3	down-regulated
ADCY2	ADCY2	-0.796941336	6.238051287	-3.397173889	0.006413639	0.156667701	-2.239145189	2.192895512	ADCY2	not-significant
ZNF74	ZNF74	0.953964151	5.120671746	3.393103879	0.006458674	0.157481466	-2.245842369	2.189856624	ZNF74	not-significant
FHL5	FHL5	-1.877403382	4.809159478	-3.391075063	0.006481245	0.157619054	-2.249181138	2.18834158	FHL5	down-regulated
LOC102724250	LOC102724250	-0.761617553	7.246725156	-3.390059254	0.006492576	0.157619054	-2.250852921	2.187582956	LOC102724250	not-significant
PTGIR	PTGIR	-1.805117949	3.976869576	-3.389438287	0.006499513	0.157619054	-2.251874917	2.187119189	PTGIR	down-regulated
POLR2F	POLR2F	0.633224265	7.154682009	3.387849687	0.006517294	0.157765487	-2.254489556	2.185932686	POLR2F	not-significant
SATB1	SATB1	0.760735691	7.586569002	3.386121717	0.006536692	0.157852528	-2.257333748	2.184641987	SATB1	not-significant
CRISPLD2	CRISPLD2	-1.158931615	9.670681193	-3.385191462	0.006547159	0.157852528	-2.258864995	2.183947094	CRISPLD2	down-regulated
RARRES3	RARRES3	-0.702471138	6.677374035	-3.38439475	0.006556138	0.157852528	-2.260176463	2.183351931	RARRES3	not-significant
TENM1	TENM1	1.82013587	5.534619229	3.374598369	0.006667577	0.16024847	-2.276305264	2.176031972	TENM1	up-regulated
EGR1	EGR1	-1.096911519	8.672743787	-3.372345023	0.006693484	0.160583853	-2.280015953	2.17434777	EGR1	down-regulated
ERG	ERG	-0.687514075	6.655877486	-3.367467317	0.006749919	0.161649124	-2.288049267	2.170701453	ERG	not-significant
SEMA3D	SEMA3D	-2.091371229	3.864352435	-3.363535278	0.006795768	0.162457547	-2.294526077	2.167761465	SEMA3D	down-regulated
MYLPF	MYLPF	2.510806895	3.943001481	3.359648745	0.006841401	0.163257936	-2.300928763	2.164854975	MYLPF	up-regulated
MPPED2	MPPED2	1.120837404	5.888190847	3.354838364	0.006898317	0.164324262	-2.308854529	2.161256877	MPPED2	up-regulated
FABP3	FABP3	0.913894117	7.120341753	3.345752674	0.007007147	0.166290637	-2.32382782	2.154458748	FABP3	not-significant
PLVAP	PLVAP	-1.323164066	7.701076292	-3.344472392	0.007022624	0.166290637	-2.325938083	2.153500585	PLVAP	down-regulated
CBLN1	CBLN1	1.651497116	5.532409828	3.343956919	0.007028865	0.166290637	-2.32678775	2.153114789	CBLN1	up-regulated
C9orf3	C9orf3	1.045096349	9.46024235	3.343397378	0.007035646	0.166290637	-2.327710072	2.152696002	C9orf3	up-regulated
CTSC	CTSC	-1.082101754	7.11720862	-3.342713585	0.007043942	0.166290637	-2.328837227	2.152184204	CTSC	down-regulated
RPS8	RPS8	0.498052367	11.52172237	3.340819308	0.007066977	0.166290637	-2.331959854	2.150766312	RPS8	not-significant
DEPTOR	DEPTOR	-0.724569712	7.116760465	-3.340775828	0.007067507	0.166290637	-2.332031531	2.150733766	DEPTOR	not-significant
CYP1B1	CYP1B1	1.45555426	8.877517263	3.335124145	0.007136698	0.166464859	-2.341349168	2.146502682	CYP1B1	up-regulated
NPY1R	NPY1R	-1.268582192	6.33687125	-3.334547362	0.007143798	0.166464859	-2.342300173	2.146070818	NPY1R	down-regulated
MAP3K1	MAP3K1	-2.299567799	3.450087015	-3.334478588	0.007144645	0.166464859	-2.342413568	2.146019324	MAP3K1	down-regulated
TTLL7	TTLL7	-1.275347449	5.053603348	-3.333331083	0.007158795	0.166464859	-2.344305636	2.145160098	TTLL7	down-regulated
AVPR1A	AVPR1A	-1.179988097	4.975902965	-3.333312053	0.007159029	0.166464859	-2.344337014	2.145145849	AVPR1A	down-regulated
CD19	CD19	1.462856357	4.030225496	3.333058414	0.007162161	0.166464859	-2.344755237	2.144955923	CD19	up-regulated
BZW2	BZW2	0.645661637	8.087451391	3.332294021	0.007171607	0.166464859	-2.346015655	2.144383533	BZW2	not-significant
NXPH3	NXPH3	0.695395452	7.463462647	3.332097726	0.007174034	0.166464859	-2.346339335	2.14423654	NXPH3	not-significant
TUBA4A	TUBA4A	-0.834255161	6.547407296	-3.330301136	0.007196293	0.166693453	-2.349301891	2.142891134	TUBA4A	not-significant
ZFX	ZFX	-0.575471806	5.545838702	-3.327400537	0.00723238	0.167241014	-2.354085284	2.140718745	ZFX	not-significant
ZNF248	ZNF248	0.901420401	6.863036969	3.325998344	0.007249892	0.167357895	-2.356397797	2.13966848	ZNF248	not-significant
GABARAPL1	GABARAPL1	-0.863287095	8.540482881	-3.323315081	0.007283523	0.167845856	-2.360823334	2.137658492	GABARAPL1	not-significant
HCFC2	HCFC2	-0.658010773	5.734537339	-3.314390807	0.007396534	0.170158269	-2.375544751	2.130971765	HCFC2	not-significant
PSMB1	PSMB1	-0.496242331	9.616303871	-3.311847646	0.007429066	0.17061454	-2.379740625	2.129065765	PSMB1	not-significant
ASTN2	ASTN2	0.740796664	5.297480499	3.310031741	0.007452386	0.170858019	-2.38273681	2.127704687	ASTN2	not-significant
BICD1	BICD1	0.912811142	7.068256162	3.305045747	0.0075168	0.17204125	-2.390964329	2.12396698	BICD1	not-significant
LTBP4	LTBP4	-0.822059978	8.453919105	-3.301814619	0.007558848	0.172709401	-2.396296708	2.121544366	LTBP4	not-significant
TEX10	TEX10	0.977149882	7.555919894	3.299494895	0.007589184	0.172923112	-2.400125275	2.119804893	TEX10	not-significant
PBOV1	PBOV1	2.012089069	2.745478015	3.299131815	0.007593944	0.172923112	-2.400724539	2.119532618	PBOV1	up-regulated
ATP5E	ATP5E	0.73702632	10.16253958	3.295134276	0.007646548	0.173738818	-2.407322874	2.116534566	ATP5E	not-significant
WT1-AS	WT1-AS	0.862866331	7.562661946	3.294447032	0.007655629	0.173738818	-2.408457309	2.1160191	WT1-AS	not-significant
GRM7	GRM7	0.5555604	5.554106373	3.293000253	0.007674783	0.173879779	-2.410845581	2.114933897	GRM7	not-significant
PRRX2	PRRX2	2.230842983	4.845461253	3.287491376	0.007748164	0.174972882	-2.419940199	2.110801183	PRRX2	up-regulated
SBSPON	SBSPON	1.679406881	4.157411551	3.286067133	0.007767253	0.174972882	-2.4222917	2.109732573	SBSPON	up-regulated
SLC6A11	SLC6A11	2.144429699	3.412325501	3.285060429	0.007780774	0.174972882	-2.423953874	2.108977204	SLC6A11	up-regulated
PDGFRB	PDGFRB	-0.889297732	8.328399086	-3.28441073	0.007789513	0.174972882	-2.425026618	2.108489693	PDGFRB	not-significant
ZNF711	ZNF711	1.354496765	4.021885821	3.284406705	0.007789567	0.174972882	-2.425033265	2.108486672	ZNF711	up-regulated
FGF13	FGF13	-0.864116221	6.356027679	-3.282377268	0.00781693	0.174972882	-2.428384266	2.106963771	FGF13	not-significant
PCSK1N	PCSK1N	0.965295081	7.194620839	3.281854877	0.007823989	0.174972882	-2.429246864	2.106571745	PCSK1N	not-significant
MGP	MGP	0.723706818	11.95186027	3.280720007	0.007839348	0.174972882	-2.431120859	2.105720057	MGP	not-significant
C14orf166	C14orf166	0.488235431	9.705739706	3.280130708	0.007847335	0.174972882	-2.432093981	2.10527779	C14orf166	not-significant
REC8	REC8	0.878699233	6.359505481	3.276810037	0.0078925	0.174972882	-2.437577753	2.10278543	REC8	not-significant
NUP43	NUP43	0.719028982	7.189580556	3.276787704	0.007892804	0.174972882	-2.437614636	2.102768667	NUP43	not-significant
STX2	STX2	-0.720300372	7.462938898	-3.276724072	0.007893672	0.174972882	-2.437719721	2.102720905	STX2	not-significant
ZNF217	ZNF217	-0.981320944	6.019168267	-3.27605678	0.007902782	0.174972882	-2.438821749	2.102220019	ZNF217	not-significant
SF3A1	SF3A1	-0.532816982	8.28862089	-3.275867894	0.007905362	0.174972882	-2.439133696	2.102078235	SF3A1	not-significant
ENOX1	ENOX1	0.847229182	6.570278934	3.274307637	0.00792671	0.175156833	-2.44171053	2.100907007	ENOX1	not-significant
ABHD17B	ABHD17B	-0.839907208	6.053471836	-3.269221866	0.007996707	0.176413408	-2.450110596	2.097088789	ABHD17B	not-significant
CD200	CD200	-0.805454361	7.704792273	-3.266085865	0.008040184	0.177081764	-2.455290785	2.094733997	CD200	not-significant
CADM1	CADM1	1.37345092	7.266764235	3.262043997	0.008096577	0.177532873	-2.461967903	2.091698558	CADM1	up-regulated
TNS3	TNS3	-0.967284567	7.811342694	-3.261750232	0.008100691	0.177532873	-2.462453224	2.091477922	TNS3	not-significant
UQCRB	UQCRB	0.641117014	6.060159821	3.26158294	0.008103035	0.177532873	-2.462729604	2.091352274	UQCRB	not-significant
TRPV2	TRPV2	-0.752290274	6.166303388	-3.260835016	0.008113523	0.177532873	-2.463965249	2.090790519	TRPV2	not-significant
GFER	GFER	0.847154608	4.899441021	3.255594121	0.008187406	0.178460051	-2.472624336	2.086853689	GFER	not-significant
CDS1	CDS1	-1.83706481	3.281009794	-3.255382492	0.008190404	0.178460051	-2.472974015	2.086694702	CDS1	down-regulated
TBC1D9	TBC1D9	-0.693914387	6.834671688	-3.254466626	0.00820339	0.178460051	-2.474487337	2.086006636	TBC1D9	not-significant
RARRES2	RARRES2	-0.567134426	8.248542607	-3.254069373	0.00820903	0.178460051	-2.475143745	2.085708183	RARRES2	not-significant
HADH	HADH	1.040452974	8.974966326	3.250236987	0.008263638	0.179356997	-2.481476552	2.082828698	HADH	up-regulated
TXNRD1	TXNRD1	-0.785196423	8.495124493	-3.249147991	0.008279223	0.179405431	-2.483276158	2.082010395	TXNRD1	not-significant
RPS5	RPS5	0.490121865	11.30768016	3.241197565	0.00839392	0.181388406	-2.496415842	2.07603516	RPS5	not-significant
LDB2	LDB2	-1.087279922	8.389513761	-3.240934955	0.008397736	0.181388406	-2.496849896	2.075837761	LDB2	down-regulated
PRRC1	PRRC1	-0.852851158	5.840535287	-3.236232119	0.008466377	0.182577493	-2.504623391	2.072302386	PRRC1	not-significant
MAOA	MAOA	-0.881824274	7.93922007	-3.234083394	0.00849793	0.182964242	-2.508175355	2.07068686	MAOA	not-significant
FEN1	FEN1	0.775865558	5.935962372	3.232823675	0.008516484	0.183031323	-2.510257816	2.069739675	FEN1	not-significant
CHD3	CHD3	0.872881114	8.328727792	3.232023393	0.008528292	0.183031323	-2.511580803	2.069137918	CHD3	not-significant
R3HCC1	R3HCC1	0.618162261	7.973358574	3.228059469	0.008587029	0.183997992	-2.518134088	2.066157046	R3HCC1	not-significant
DLST	DLST	-0.819866658	7.616752043	-3.225591087	0.008623814	0.184241015	-2.522215162	2.064300597	DLST	not-significant
ROR2	ROR2	-0.650480797	6.174047084	-3.225063064	0.008631704	0.184241015	-2.523088189	2.063903452	ROR2	not-significant
GOLGA3	GOLGA3	0.542104073	7.610913913	3.223501206	0.008655085	0.184241015	-2.525670602	2.062728679	GOLGA3	not-significant
ABCA6	ABCA6	-1.694204836	4.839169663	-3.222754966	0.008666278	0.184241015	-2.52690448	2.06216736	ABCA6	down-regulated
RPL22P22	RPL22P22	-0.835338662	6.640496997	-3.222313197	0.008672912	0.184241015	-2.527634938	2.061835055	RPL22P22	not-significant
TIMP2	TIMP2	-0.992611503	7.188266034	-3.221798179	0.008680652	0.184241015	-2.528486518	2.061447644	TIMP2	not-significant
SYPL1	SYPL1	-0.660543335	8.982250142	-3.219646915	0.008713059	0.18463715	-2.532043717	2.059829324	SYPL1	not-significant
DYRK3	DYRK3	-0.885649916	6.068600336	-3.217702872	0.008742451	0.184836287	-2.535258394	2.058366778	DYRK3	not-significant
RTN3	RTN3	-0.704644484	8.397591029	-3.217206488	0.008749972	0.184836287	-2.536079237	2.05799332	RTN3	not-significant
SLC26A1	SLC26A1	0.870319136	5.472477659	3.215571237	0.008774796	0.184947737	-2.538783414	2.05676298	SLC26A1	not-significant
PNLIPRP1	PNLIPRP1	1.429108833	3.952102583	3.214430491	0.008792155	0.184947737	-2.540669887	2.055904655	PNLIPRP1	up-regulated
HES1	HES1	-0.585346838	6.879969361	-3.213519542	0.008806043	0.184947737	-2.542176371	2.055219208	HES1	not-significant
C3	C3	-1.650440194	7.858817584	-3.212562018	0.008820665	0.184947737	-2.543759908	2.05449869	C3	down-regulated
ZNF669	ZNF669	0.869503193	5.997615707	3.211595365	0.008835451	0.184947737	-2.545358569	2.053771278	ZNF669	not-significant
KIF21B	KIF21B	0.785474947	2.400333386	3.211439014	0.008837845	0.184947737	-2.545617146	2.053653621	KIF21B	not-significant
DOCK9	DOCK9	-0.866052513	6.109229984	-3.209652086	0.008865253	0.185232772	-2.54857247	2.052308871	DOCK9	not-significant
SH3BP1	SH3BP1	1.103423923	3.440349783	3.206022843	0.008921186	0.185609884	-2.554575018	2.049577418	SH3BP1	up-regulated
ECRP	ECRP	1.308273308	3.072329405	3.205052107	0.008936207	0.185609884	-2.556180624	2.048846758	ECRP	up-regulated
LSM7	LSM7	0.677843489	7.791079296	3.204397202	0.008946356	0.185609884	-2.557263857	2.048353806	LSM7	not-significant
RP11-82L18.2	RP11-82L18.2	1.065053033	6.395429321	3.204107045	0.008950857	0.185609884	-2.55774379	2.048135398	RP11-82L18.2	up-regulated
CRABP2	CRABP2	1.988087016	8.920829976	3.201898697	0.008985183	0.185609884	-2.56139658	2.046473051	CRABP2	up-regulated
AC004941.5	AC004941.5	1.948579008	4.207082521	3.201782688	0.00898699	0.185609884	-2.561588472	2.046385721	AC004941.5	up-regulated
GSTM3	GSTM3	1.507406128	9.510261575	3.201517917	0.008991116	0.185609884	-2.562026436	2.046186403	GSTM3	up-regulated
KLHDC10	KLHDC10	0.632817725	8.280608242	3.201344137	0.008993825	0.185609884	-2.56231389	2.046055582	KLHDC10	not-significant
ZBED5	ZBED5	0.625165561	8.356236554	3.200141028	0.009012601	0.185712106	-2.56430401	2.045149861	ZBED5	not-significant
MRPS17	MRPS17	0.666458376	7.114203095	3.196034214	0.009076995	0.186752578	-2.571097599	2.042057884	MRPS17	not-significant
PLCG2	PLCG2	-0.661006974	6.89872404	-3.187632185	0.009210206	0.188923955	-2.584997889	2.035730675	PLCG2	not-significant
CTGF	CTGF	-1.756136495	10.48868585	-3.186778903	0.009223845	0.188923955	-2.586409662	2.035088	CTGF	down-regulated
PARP1	PARP1	0.592798122	7.756862709	3.186724207	0.00922472	0.188923955	-2.586500159	2.035046803	PARP1	not-significant
GADD45B	GADD45B	-1.912887723	7.644436325	-3.183202657	0.009281235	0.189528151	-2.592326845	2.032394232	GADD45B	down-regulated
ITFG2	ITFG2	1.95788104	4.206946698	3.182141623	0.009298332	0.189528151	-2.594082474	2.031594955	ITFG2	up-regulated
DSC3	DSC3	0.809944062	5.095317597	3.181483992	0.009308945	0.189528151	-2.59517063	2.031099547	DSC3	not-significant
LEPREL1	LEPREL1	1.164963449	8.461783443	3.180033725	0.009332393	0.189528151	-2.597570371	2.030006987	LEPREL1	up-regulated
DQ583205	DQ583205	0.690535694	6.024695916	3.179373669	0.009343085	0.189528151	-2.598662574	2.029509716	DQ583205	not-significant
DAPP1	DAPP1	1.056199314	7.515310994	3.178999204	0.009349156	0.189528151	-2.599282213	2.029227597	DAPP1	up-regulated
PMEPA1	PMEPA1	0.922689296	6.336686869	3.177982371	0.009365662	0.189528151	-2.600964811	2.028461506	PMEPA1	not-significant
CRIM1	CRIM1	-1.170771761	7.1335121	-3.17789525	0.009367078	0.189528151	-2.601108975	2.028395867	CRIM1	down-regulated
EPB41L2	EPB41L2	-0.732093716	7.788324237	-3.176561275	0.009388781	0.189681612	-2.603316406	2.027390793	EPB41L2	not-significant
MYLK	MYLK	0.87169825	12.77452197	3.175037163	0.00941364	0.189684725	-2.605838524	2.026242406	MYLK	not-significant
MIR6883	MIR6883	-0.822364711	7.788361507	-3.173975916	0.009430989	0.189684725	-2.607594721	2.025442743	MIR6883	not-significant
FGL2	FGL2	-1.002626768	6.703923894	-3.173219638	0.009443373	0.189684725	-2.608846259	2.02487286	FGL2	down-regulated
CD2AP	CD2AP	-0.871201863	5.79633567	-3.173095338	0.00944541	0.189684725	-2.609051959	2.024779194	CD2AP	not-significant
CRIP2	CRIP2	-0.728636411	8.488163736	-3.171632173	0.00946942	0.18988308	-2.611473343	2.023676599	CRIP2	not-significant
ZBTB44	ZBTB44	1.369791623	5.051728124	3.169975435	0.009496683	0.189883148	-2.61421513	2.022428068	ZBTB44	up-regulated
F10	F10	-1.191757374	5.108011878	-3.169253917	0.009508581	0.189883148	-2.615409214	2.021884304	F10	down-regulated
CCL14	CCL14	-1.092332351	8.787582209	-3.169057378	0.009511824	0.189883148	-2.615734478	2.021736183	CCL14	down-regulated
TYR	TYR	1.245202463	5.213903405	3.165030075	0.009578538	0.190694522	-2.62239974	2.018700787	TYR	up-regulated
MFAP2	MFAP2	1.166244918	7.824620581	3.164890631	0.009580856	0.190694522	-2.622630529	2.01859568	MFAP2	up-regulated
CCL2	CCL2	-3.020733199	6.434851822	-3.158849615	0.009681848	0.192419564	-2.63262922	2.014041749	CCL2	down-regulated
BCL3	BCL3	-1.119102736	6.732521059	-3.155204076	0.009743317	0.193355189	-2.638663457	2.01129317	BCL3	down-regulated
TFAP2C	TFAP2C	1.712311659	6.883163363	3.151084461	0.009813258	0.194032	-2.645482734	2.008186762	TFAP2C	up-regulated
RPL36	RPL36	0.536044717	10.52921503	3.15106528	0.009813585	0.194032	-2.645514486	2.008172297	RPL36	not-significant
MICAL3	MICAL3	0.805995567	7.565784114	3.15064505	0.009820749	0.194032	-2.64621012	2.007855397	MICAL3	not-significant
CAMTA1	CAMTA1	1.811607137	4.801005287	3.148409663	0.009858944	0.194282657	-2.64991056	2.006169598	CAMTA1	up-regulated
NQO1	NQO1	-0.86913689	6.97825261	-3.148210324	0.009862357	0.194282657	-2.650240549	2.006019262	NQO1	not-significant
SLC48A1	SLC48A1	-0.651725513	6.709107852	-3.146053724	0.009899363	0.194531956	-2.653810667	2.004392752	SLC48A1	not-significant
IL1R1	IL1R1	-1.020656392	8.224840667	-3.145728813	0.00990495	0.194531956	-2.654348545	2.004147694	IL1R1	down-regulated
HMGXB4	HMGXB4	0.664811768	7.293533763	3.14494452	0.009918451	0.194531956	-2.655646921	2.003556145	HMGXB4	not-significant
RPS10P2	RPS10P2	0.882950144	7.421001918	3.142971273	0.009952501	0.194915236	-2.658913629	2.002067767	RPS10P2	not-significant
ARF4	ARF4	-0.846478229	9.252391696	-3.140500018	0.009995313	0.19546874	-2.663004891	2.00020362	ARF4	not-significant
EGLN1	EGLN1	-0.803780375	6.188094513	-3.136989393	0.010056453	0.196334674	-2.66881706	1.997555191	EGLN1	not-significant
SIVA1	SIVA1	0.518667029	7.262207103	3.136262022	0.010069168	0.196334674	-2.670021317	1.997006423	SIVA1	not-significant
TBC1D22B	TBC1D22B	-1.381940917	3.265900347	-3.135447084	0.010083433	0.196334674	-2.671370565	1.996391574	TBC1D22B	down-regulated
TIMP3	TIMP3	-1.09282229	9.510468578	-3.133034737	0.010125782	0.196873922	-2.675364621	1.99457143	TIMP3	down-regulated
INHBB	INHBB	-0.644734811	6.245133909	-3.131694492	0.010149388	0.196952563	-2.67758367	1.99356014	INHBB	not-significant
ZNF688	ZNF688	0.631677404	6.299288239	3.131141412	0.010159146	0.196952563	-2.678499414	1.993142799	ZNF688	not-significant
MYL6B	MYL6B	0.615300182	7.78914939	3.129913752	0.01018084	0.197088731	-2.680532094	1.992216407	MYL6B	not-significant
CA12	CA12	1.132215215	8.888308127	3.126084359	0.010248811	0.198119099	-2.686872704	1.989326522	CA12	up-regulated
ZNF692	ZNF692	0.546854863	7.350613655	3.124743871	0.010272713	0.1982563	-2.689092304	1.98831483	ZNF692	not-significant
RPS19	RPS19	0.649033622	12.08207664	3.124032457	0.010285422	0.1982563	-2.690270283	1.987777896	RPS19	not-significant
LRP12	LRP12	0.985896979	6.242358504	3.122816025	0.010307189	0.198391231	-2.692284507	1.986859775	LRP12	not-significant
PIEZO1	PIEZO1	-0.708025893	8.065127467	-3.120821294	0.010342984	0.198588201	-2.695587519	1.985354148	PIEZO1	not-significant
BAK1	BAK1	0.859868764	6.293597969	3.120031295	0.010357195	0.198588201	-2.696895669	1.98475783	BAK1	not-significant
ARHGAP6	ARHGAP6	0.833129396	7.771361026	3.119777444	0.010361766	0.198588201	-2.697316021	1.984566211	ARHGAP6	not-significant
TMEM50B	TMEM50B	-0.846624957	7.848970372	-3.117387921	0.010404892	0.198674323	-2.701272867	1.982762416	TMEM50B	not-significant
RP11-54K16.2	RP11-54K16.2	0.737041693	7.059732058	3.117308403	0.01040633	0.198674323	-2.701404545	1.982702387	RP11-54K16.2	not-significant
GOLGA7	GOLGA7	0.447296352	8.976703256	3.116746792	0.010416494	0.198674323	-2.702334536	1.98227842	GOLGA7	not-significant
PDE8B	PDE8B	1.13861661	9.281804567	3.115780585	0.010434004	0.198674323	-2.703934524	1.981549002	PDE8B	up-regulated
RAB21	RAB21	-0.594615833	7.76934049	-3.115439136	0.010440199	0.198674323	-2.704499948	1.981291227	RAB21	not-significant
KLF11	KLF11	-0.738251875	6.916167946	-3.113730664	0.010471252	0.198716514	-2.707329127	1.980001385	KLF11	not-significant
SPOP	SPOP	0.57288478	9.443288075	3.113376437	0.010477702	0.198716514	-2.707915721	1.979733947	SPOP	not-significant
GEMIN7	GEMIN7	-1.271770804	4.213540616	-3.112877801	0.010486789	0.198716514	-2.708741457	1.979357476	GEMIN7	down-regulated
ITPA	ITPA	0.755729128	7.84339022	3.111409968	0.010513584	0.198763741	-2.711172191	1.978249228	ITPA	not-significant
APOA2	APOA2	1.362374585	3.51861972	3.110190071	0.010535905	0.198763741	-2.713192363	1.977328142	APOA2	up-regulated
C8orf4	C8orf4	-1.420512001	5.501818299	-3.109848214	0.010542169	0.198763741	-2.713758488	1.977070015	C8orf4	down-regulated
SLC35D1	SLC35D1	0.807979539	7.519168896	3.109505156	0.010548459	0.198763741	-2.714326603	1.97681098	SLC35D1	not-significant
RUFY3	RUFY3	0.526041398	7.69609157	3.107485864	0.010585559	0.199183453	-2.717670647	1.975286202	RUFY3	not-significant
MPZL2	MPZL2	-1.569526041	5.451550386	-3.106204905	0.010609163	0.19934839	-2.719792001	1.974318897	MPZL2	down-regulated
MXD3	MXD3	0.855895489	3.266497733	3.105167421	0.010628319	0.19942942	-2.72151016	1.973535422	MXD3	not-significant
LSM1	LSM1	0.617838424	7.991361639	3.103258389	0.01066366	0.199813485	-2.724671703	1.972093721	LSM1	not-significant
RTEL1	RTEL1	-0.980036615	4.512116234	-3.099680847	0.010730211	0.200780477	-2.730596572	1.969391744	RTEL1	not-significant
ATG12	ATG12	0.60898799	6.997143553	3.098206335	0.010757763	0.200825023	-2.733038593	1.968278022	ATG12	not-significant
INPP1	INPP1	-0.577201365	7.757007986	-3.097026926	0.010779853	0.200825023	-2.734991894	1.967387161	INPP1	not-significant
ABCD2	ABCD2	1.370170593	3.600097449	3.096716744	0.01078567	0.200825023	-2.73550561	1.967152862	ABCD2	up-regulated
UPF1	UPF1	-0.445210287	7.132604558	-3.09552029	0.010808139	0.200825023	-2.737487158	1.966249087	UPF1	not-significant
CCDC88A	CCDC88A	-0.968793847	4.742556488	-3.095295414	0.010812367	0.200825023	-2.737859596	1.966079217	CCDC88A	not-significant
WASL	WASL	-1.295967583	4.744446301	-3.093544253	0.010845352	0.200825023	-2.74075987	1.964756365	WASL	down-regulated
CD27	CD27	-1.234010561	4.505502402	-3.093033765	0.010854986	0.200825023	-2.741605345	1.964370723	CD27	down-regulated
EBI3	EBI3	0.787076687	2.416948096	3.09182454	0.010877843	0.200825023	-2.743608086	1.963457206	EBI3	not-significant
PIK3CA	PIK3CA	-0.626951622	6.954173633	-3.091662768	0.010880905	0.200825023	-2.743876017	1.963334992	PIK3CA	not-significant
FKBP6	FKBP6	1.385749851	4.146041387	3.091220887	0.010889272	0.200825023	-2.744607872	1.96300116	FKBP6	up-regulated
NAPG	NAPG	-0.779749513	5.726534652	-3.090812086	0.010897018	0.200825023	-2.745284941	1.962692316	NAPG	not-significant
SPEN	SPEN	-0.626438965	7.806796249	-3.087686324	0.010956435	0.201643434	-2.750461976	1.960330725	SPEN	not-significant
CDV3	CDV3	-0.560283267	8.544750809	-3.085397694	0.011000148	0.202170981	-2.754252565	1.958601476	CDV3	not-significant
PDE10A	PDE10A	-0.900790385	5.886724341	-3.08318268	0.011042623	0.202674376	-2.757921264	1.956927745	PDE10A	not-significant
PRL	PRL	2.134497746	5.786776102	3.081334099	0.011078199	0.203049943	-2.760983073	1.955530823	PRL	up-regulated
AKR7A2	AKR7A2	0.611479296	8.107578562	3.078901633	0.01112519	0.203314753	-2.765012007	1.953692567	AKR7A2	not-significant
MIR631	MIR631	-0.652487166	5.672297421	-3.07852818	0.011132422	0.203314753	-2.765630569	1.953410331	MIR631	not-significant
CTC-338M12.4	CTC-338M12.4	0.752756771	6.244426622	3.078237916	0.011138047	0.203314753	-2.76611134	1.953190963	CTC-338M12.4	not-significant
CX3CL1	CX3CL1	-0.791622672	6.378115659	-3.07555149	0.01119024	0.203627757	-2.770560971	1.951160606	CX3CL1	not-significant
SMPX	SMPX	2.52816723	3.839862211	3.075188243	0.011197316	0.203627757	-2.771162634	1.950886058	SMPX	up-regulated
PDPK1	PDPK1	-1.423602986	3.057547569	-3.074355819	0.01121355	0.203627757	-2.77254142	1.950256889	PDPK1	down-regulated
ID3	ID3	-1.573656847	7.294819542	-3.074239504	0.01121582	0.203627757	-2.772734079	1.950168974	ID3	down-regulated
PDE4B	PDE4B	-0.873197728	5.988139448	-3.070842335	0.011282331	0.203856522	-2.778361024	1.947601146	PDE4B	not-significant
FZD5	FZD5	1.792784414	6.789926415	3.070785125	0.011283455	0.203856522	-2.778455786	1.9475579	FZD5	up-regulated
ZFP30	ZFP30	0.971890289	5.704718064	3.067560631	0.011346963	0.203856522	-2.783796773	1.945120372	ZFP30	not-significant
QPRT	QPRT	1.672652589	5.593764106	3.066806004	0.011361878	0.203856522	-2.785046729	1.944549888	QPRT	up-regulated
NDUFA8	NDUFA8	0.580061978	7.942516637	3.066186577	0.011374135	0.203856522	-2.786072742	1.944081605	NDUFA8	not-significant
GSTM5	GSTM5	-1.028147325	6.815187865	-3.066041087	0.011377016	0.203856522	-2.786313732	1.943971614	GSTM5	down-regulated
TMEM59L	TMEM59L	1.371359492	4.230513049	3.063585435	0.011425756	0.203856522	-2.790381271	1.942115071	TMEM59L	up-regulated
LMBRD1	LMBRD1	-0.617844024	8.464909175	-3.063411249	0.011429221	0.203856522	-2.790669792	1.941983377	LMBRD1	not-significant
CCDC30	CCDC30	0.772506942	4.716482919	3.062250652	0.011452337	0.203856522	-2.792592212	1.941105886	CCDC30	not-significant
RGS2	RGS2	-1.055631582	9.862694265	-3.062033489	0.011456667	0.203856522	-2.792951923	1.940941694	RGS2	down-regulated
SFXN3	SFXN3	-0.610951456	7.755490152	-3.061307228	0.011471162	0.203856522	-2.794154908	1.940392574	SFXN3	not-significant
SI	SI	1.694236527	0.693660237	3.061076327	0.011475775	0.203856522	-2.794537375	1.94021799	SI	up-regulated
DAAM1	DAAM1	1.533838862	8.829466984	3.060859571	0.011480106	0.203856522	-2.794896412	1.9400541	DAAM1	up-regulated
BACH1	BACH1	-0.820234183	5.001179383	-3.060685093	0.011483594	0.203856522	-2.79518542	1.939922175	BACH1	not-significant
PTHLH	PTHLH	0.668411148	4.767238269	3.059653761	0.011504232	0.203856522	-2.796893734	1.939142364	PTHLH	not-significant
ATF6B	ATF6B	-1.373885503	3.133952592	-3.059349584	0.011510326	0.203856522	-2.797397577	1.938912366	ATF6B	down-regulated
NAALAD2	NAALAD2	-2.015878312	3.992432529	-3.059068038	0.01151597	0.203856522	-2.797863934	1.938699478	NAALAD2	down-regulated
PRKACB	PRKACB	0.611303297	8.974916328	3.058432671	0.011528716	0.203856522	-2.798916368	1.938219046	PRKACB	not-significant
MMRN1	MMRN1	-1.796031114	4.768223881	-3.058253476	0.011532314	0.203856522	-2.79921319	1.938083547	MMRN1	down-regulated
CTRB1	CTRB1	1.6118123	3.575323488	3.058212078	0.011533145	0.203856522	-2.799281762	1.938052243	CTRB1	up-regulated
DAPK1	DAPK1	-0.867940552	7.319360418	-3.05751932	0.011547065	0.203856522	-2.800429262	1.937528403	DAPK1	not-significant
LOC101929304	LOC101929304	0.735169827	3.061999537	3.056038923	0.011576867	0.204114451	-2.802881425	1.936408946	LOC101929304	not-significant
NUSAP1	NUSAP1	0.951664313	5.359711411	3.054314456	0.011611682	0.204363909	-2.805737879	1.935104873	NUSAP1	not-significant
NDUFA1	NDUFA1	0.585007178	9.10201511	3.053832118	0.011621439	0.204363909	-2.806536837	1.93474011	NDUFA1	not-significant
CBX4	CBX4	0.881820433	5.65896389	3.051585566	0.011666991	0.204699786	-2.810258095	1.933041121	CBX4	not-significant
KLF3	KLF3	-0.66195805	6.577636664	-3.051297079	0.011672854	0.204699786	-2.810735954	1.932822941	KLF3	not-significant
PDE8A	PDE8A	-0.453388968	7.478479881	-3.05063858	0.011686248	0.204699786	-2.811826714	1.932324919	PDE8A	not-significant
RABGAP1	RABGAP1	0.513437329	9.148067583	3.048349548	0.011732926	0.205045705	-2.815618346	1.930593662	RABGAP1	not-significant
N4BP2L1	N4BP2L1	-0.720525351	6.456198873	-3.048173694	0.01173652	0.205045705	-2.815909635	1.930460655	N4BP2L1	not-significant
AKAP12	AKAP12	-0.59548505	9.294355019	-3.04450488	0.011811754	0.206092095	-2.821986792	1.927685612	AKAP12	not-significant
GIMAP6	GIMAP6	-1.152217853	6.065339192	-3.043156799	0.011839521	0.206308639	-2.824219801	1.926665878	GIMAP6	down-regulated
SLC39A9	SLC39A9	-0.665758291	5.241505468	-3.041584348	0.011871993	0.206606505	-2.826824465	1.92547638	SLC39A9	not-significant
STRA13	STRA13	1.230568591	5.90467048	3.040209886	0.01190045	0.206703231	-2.829101171	1.924436615	STRA13	up-regulated
PCDHGA3	PCDHGA3	-0.565421608	5.9192883	-3.039830284	0.011908322	0.206703231	-2.829729957	1.924149444	PCDHGA3	not-significant
MFSD6	MFSD6	-2.296302729	3.218387095	-3.036337747	0.011980993	0.207655708	-2.835515103	1.921507199	MFSD6	down-regulated
CYP4B1	CYP4B1	-2.422898979	3.941137725	-3.034731102	0.012014574	0.207655708	-2.838176392	1.920291632	CYP4B1	down-regulated
FADS3	FADS3	-0.772725952	7.164885607	-3.034503157	0.012019346	0.207655708	-2.838553967	1.920119168	FADS3	not-significant
TFPI	TFPI	-1.430407589	6.416325437	-3.034232253	0.01202502	0.207655708	-2.839002698	1.9199142	TFPI	down-regulated
ADCY3	ADCY3	-0.523358839	7.410777913	-3.031030538	0.012092284	0.208422689	-2.844306083	1.917491654	ADCY3	not-significant
PLXNA2	PLXNA2	-0.873350084	6.526112051	-3.030642549	0.012100461	0.208422689	-2.844948754	1.917198074	PLXNA2	not-significant
DENR	DENR	0.699612565	8.156518127	3.025870882	0.012201486	0.209691933	-2.852852578	1.913587266	DENR	not-significant
PELI1	PELI1	-0.979159396	7.537346399	-3.025688431	0.012205366	0.209691933	-2.85315479	1.913449194	PELI1	not-significant
OR3A1	OR3A1	-0.72391155	2.102555421	-3.023330458	0.01225562	0.209730451	-2.85706052	1.911664717	OR3A1	not-significant
CLMN	CLMN	-0.655446985	5.395432356	-3.023243818	0.01225747	0.209730451	-2.857204028	1.911599148	CLMN	not-significant
RPE	RPE	-0.815923829	5.762675454	-3.023231635	0.012257731	0.209730451	-2.857224208	1.911589927	RPE	not-significant
GPR18	GPR18	-1.878652043	2.488115172	-3.022655147	0.012270051	0.209730451	-2.858179095	1.911153634	GPR18	down-regulated
NAMPT	NAMPT	-1.423105684	7.189868825	-3.021153566	0.012302201	0.210012791	-2.860666286	1.910017192	NAMPT	down-regulated
STK38	STK38	0.541847635	7.969785638	3.016674869	0.0123986	0.211295252	-2.868084651	1.906627347	STK38	not-significant
KANK3	KANK3	-1.444157822	4.433305736	-3.016203993	0.01240878	0.211295252	-2.868864587	1.906270929	KANK3	down-regulated
P2RX6	P2RX6	0.794132405	6.630389851	3.013622278	0.012464742	0.211461749	-2.873140794	1.9043167	P2RX6	not-significant
FGF1	FGF1	1.129687479	5.792842133	3.012786425	0.012482915	0.211461749	-2.874525246	1.903683976	FGF1	up-regulated
CSTB	CSTB	-0.694004847	9.014415071	-3.011157355	0.012518412	0.211461749	-2.877223515	1.902450769	CSTB	not-significant
CLU	CLU	0.8542773	9.298869653	3.009776014	0.01254859	0.211461749	-2.87951145	1.901405059	CLU	not-significant
SULT2B1	SULT2B1	-0.99403749	5.336550776	-3.009583168	0.012552809	0.211461749	-2.879830863	1.901259067	SULT2B1	not-significant
EMID1	EMID1	1.017581633	5.919504321	3.009488829	0.012554874	0.211461749	-2.879987116	1.901187649	EMID1	up-regulated
GLS	GLS	-0.500912736	8.00857524	-3.009320804	0.012558552	0.211461749	-2.880265417	1.901060446	GLS	not-significant
NCK1	NCK1	-0.57304438	7.059944191	-3.008161511	0.012583956	0.211461749	-2.882185557	1.900182799	NCK1	not-significant
LAMC3	LAMC3	1.633345082	5.755636133	3.00809198	0.012585482	0.211461749	-2.882300722	1.900130159	LAMC3	up-regulated
DCHS1	DCHS1	0.540393863	8.317916053	3.007487276	0.012598755	0.211461749	-2.883302289	1.899672356	DCHS1	not-significant
CHST7	CHST7	-1.702258163	4.119946658	-3.007248841	0.012603993	0.211461749	-2.883697209	1.899491842	CHST7	down-regulated
FASTK	FASTK	0.52835685	8.153253526	3.007092309	0.012607433	0.211461749	-2.883956471	1.899373334	FASTK	not-significant
DESI2	DESI2	0.460451071	8.644301582	3.005303346	0.012646813	0.211510771	-2.886919498	1.898018917	DESI2	not-significant
EGR3	EGR3	-1.714337799	6.089634018	-3.005111644	0.01265104	0.211510771	-2.88723701	1.897873777	EGR3	down-regulated
ATG14	ATG14	0.600486472	7.115106104	3.003939917	0.012676909	0.211510771	-2.889177706	1.896986634	ATG14	not-significant
TIAM1	TIAM1	-0.750300098	7.505618549	-3.003623253	0.012683909	0.211510771	-2.889702184	1.896746877	TIAM1	not-significant
TNFRSF11B	TNFRSF11B	-1.133668082	3.224526765	-3.002803678	0.012702045	0.211510771	-2.891059613	1.896126339	TNFRSF11B	down-regulated
EFCAB11	EFCAB11	0.537521896	5.702671206	3.002678616	0.012704815	0.211510771	-2.891266747	1.896031648	EFCAB11	not-significant
LIG4	LIG4	-0.852643509	5.193909253	-3.00093503	0.012743495	0.211892141	-2.894154554	1.89471146	LIG4	not-significant
BRSK2	BRSK2	1.13098267	1.732108819	2.999518336	0.01277501	0.212049715	-2.896500928	1.893638748	BRSK2	up-regulated
LCAT	LCAT	1.424100543	5.59304689	2.999090727	0.012784538	0.212049715	-2.897209145	1.893314959	LCAT	up-regulated
SPRY1	SPRY1	-1.515184471	7.822644243	-2.993160209	0.012917426	0.213989665	-2.907031225	1.888824019	SPRY1	down-regulated
CEBPB	CEBPB	-1.107561933	9.349578338	-2.992363437	0.012935386	0.214023287	-2.908350806	1.888220613	CEBPB	down-regulated
DHFR	DHFR	0.692256323	6.042410461	2.99042086	0.012979279	0.214399625	-2.911567991	1.886749434	DHFR	not-significant
COA3	COA3	0.491845296	8.682362131	2.989284459	0.013005026	0.214399625	-2.913450014	1.885888771	COA3	not-significant
ATP5G1	ATP5G1	0.581822139	7.560709425	2.989241243	0.013006006	0.214399625	-2.913521585	1.885856041	ATP5G1	not-significant
LY6H	LY6H	0.933127704	5.322488778	2.983434062	0.013138397	0.216316625	-2.923138772	1.881457613	LY6H	not-significant
CDH11	CDH11	0.789763048	9.052846829	2.980852451	0.013197689	0.217007749	-2.927414006	1.879502106	CDH11	not-significant
ELF1	ELF1	-0.814084576	7.387607656	-2.979770722	0.013222614	0.217007749	-2.929205359	1.878682693	ELF1	not-significant
IGF2R	IGF2R	-0.605122865	7.431310989	-2.979111277	0.013237831	0.217007749	-2.930297397	1.878183153	IGF2R	not-significant
PRR7	PRR7	1.662247529	3.236830551	2.978788378	0.013245289	0.217007749	-2.930832115	1.87793855	PRR7	up-regulated
DNAJB1	DNAJB1	-0.511818295	8.17108146	-2.97810289	0.013261136	0.217007749	-2.931967272	1.877419272	DNAJB1	not-significant
CDR2	CDR2	-0.517623116	7.378399309	-2.97650547	0.013298138	0.217237388	-2.934612549	1.87620915	CDR2	not-significant
PKD2	PKD2	-0.616444541	9.251457574	-2.976101691	0.013307508	0.217237388	-2.935281189	1.875903262	PKD2	not-significant
NCAM1	NCAM1	-1.391049308	7.968069313	-2.97250808	0.013391192	0.218146063	-2.941231941	1.873180774	NCAM1	down-regulated
TBC1D19	TBC1D19	-1.596853538	5.14065645	-2.972310622	0.013395805	0.218146063	-2.941558912	1.873031176	TBC1D19	down-regulated
DKFZP434L187	DKFZP434L187	1.085989289	2.633022312	2.971623036	0.013411883	0.218146063	-2.94269748	1.872510243	DKFZP434L187	up-regulated
CACNA2D2	CACNA2D2	0.648853711	5.82725387	2.970430994	0.013439803	0.21819484	-2.944671354	1.871607107	CACNA2D2	not-significant
TMEM43	TMEM43	-0.654938902	9.586837654	-2.970108617	0.013447363	0.21819484	-2.945205168	1.871362857	TMEM43	not-significant
ATG2A	ATG2A	-0.604754767	7.033451062	-2.969012471	0.013473104	0.218348789	-2.947020225	1.870532352	ATG2A	not-significant
MCM2	MCM2	0.711945081	6.364072139	2.967972268	0.013497576	0.218481849	-2.948742633	1.869744216	MCM2	not-significant
CCL4	CCL4	-1.437855023	5.419977174	-2.965140845	0.013564418	0.219096987	-2.953430922	1.867598841	CCL4	down-regulated
PCYOX1	PCYOX1	-1.08326782	5.443752254	-2.964667094	0.013575634	0.219096987	-2.95421535	1.867239868	PCYOX1	down-regulated
HOXB7	HOXB7	-0.643563167	5.982094884	-2.96410993	0.013588838	0.219096987	-2.955137886	1.866817687	HOXB7	not-significant
UGP2	UGP2	-0.558065939	9.593315852	-2.963605175	0.01360081	0.219096987	-2.95597364	1.866435214	UGP2	not-significant
CA8	CA8	-1.467644596	3.964467182	-2.961978379	0.01363947	0.219456624	-2.958667198	1.865202502	CA8	down-regulated
RPS4XP2	RPS4XP2	0.773273068	11.54627227	2.959081469	0.013708588	0.219486625	-2.963463628	1.863007265	RPS4XP2	not-significant
PNMAL1	PNMAL1	0.837882807	6.907442855	2.958989736	0.013710783	0.219486625	-2.963615509	1.862937749	PNMAL1	not-significant
UBE2C	UBE2C	0.653625422	6.235646641	2.958834786	0.01371449	0.219486625	-2.963872056	1.862820327	UBE2C	not-significant
OSMR	OSMR	-1.094116078	6.252236046	-2.958596377	0.013720197	0.219486625	-2.964266783	1.862639658	OSMR	down-regulated
TGFB2	TGFB2	0.702730532	6.784340834	2.958478492	0.013723019	0.219486625	-2.964461961	1.862550323	TGFB2	not-significant
EXTL2	EXTL2	0.620715753	8.135286689	2.957426531	0.013748233	0.219628426	-2.966203651	1.861753125	EXTL2	not-significant
DKK3	DKK3	-0.893111651	8.737492376	-2.954289468	0.0138237	0.220571742	-2.971397441	1.859375705	DKK3	not-significant
GALNT10	GALNT10	0.423869265	6.27941971	2.95064206	0.01391197	0.22146386	-2.977435935	1.856611357	GALNT10	not-significant
PRKD2	PRKD2	-0.485628316	7.927080201	-2.950616993	0.013912579	0.22146386	-2.977477434	1.856592358	PRKD2	not-significant
CAPRIN2	CAPRIN2	0.478331069	7.744916578	2.949758906	0.013933429	0.221515066	-2.978898009	1.855941993	CAPRIN2	not-significant
RXRA	RXRA	-0.735110668	7.466888958	-2.948704891	0.013959083	0.221515066	-2.980642925	1.855143117	RXRA	not-significant
NELL1	NELL1	1.217190147	2.736573284	2.946966553	0.014001497	0.221515066	-2.983520685	1.853825537	NELL1	up-regulated
CCND1	CCND1	0.990399434	7.752513899	2.945918057	0.014027142	0.221515066	-2.985256406	1.853030806	CCND1	not-significant
ALDH3A1	ALDH3A1	0.971448047	2.656073832	2.945556378	0.014035999	0.221515066	-2.985855138	1.85275666	ALDH3A1	not-significant
TRAPPC2	TRAPPC2	-0.564183158	6.564068143	-2.945335779	0.014041404	0.221515066	-2.986220321	1.85258945	TRAPPC2	not-significant
MMP13	MMP13	2.337121684	2.41005743	2.944587432	0.014059756	0.221515066	-2.987459141	1.852022209	MMP13	up-regulated
HSP90AA1	HSP90AA1	-0.936308336	10.03615555	-2.944407079	0.014064183	0.221515066	-2.987757697	1.851885502	HSP90AA1	not-significant
PGS1	PGS1	-0.566702432	6.008150728	-2.944278481	0.01406734	0.221515066	-2.987970577	1.851788025	PGS1	not-significant
CHERP	CHERP	0.7046356	7.174266376	2.943732163	0.01408076	0.221515066	-2.988874945	1.851373914	CHERP	not-significant
PPM1D	PPM1D	-0.516199503	6.530285067	-2.943065117	0.014097163	0.221515066	-2.989979156	1.850868286	PPM1D	not-significant
DYRK2	DYRK2	1.029604356	7.552218661	2.941775055	0.014128941	0.22163508	-2.992114666	1.849890389	DYRK2	up-regulated
RARA	RARA	-0.718220751	6.618831402	-2.941065058	0.014146461	0.22163508	-2.993289947	1.849352186	RARA	not-significant
TMEM161A	TMEM161A	0.478812418	7.932769465	2.940748053	0.014154291	0.22163508	-2.993814693	1.849111883	TMEM161A	not-significant
ATP7A	ATP7A	0.574082803	6.221437292	2.939355205	0.014188745	0.221740608	-2.996120278	1.848056031	ATP7A	not-significant
FAM13C	FAM13C	1.831602336	0.733700798	2.938467943	0.014210736	0.221740608	-2.997588942	1.847383428	FAM13C	up-regulated
ZNF271	ZNF271	0.600695806	7.097430722	2.937909673	0.014224591	0.221740608	-2.998513026	1.846960217	ZNF271	not-significant
RBM6	RBM6	0.489127131	8.34933749	2.937810677	0.014227049	0.221740608	-2.998676889	1.84688517	RBM6	not-significant
NGFRAP1	NGFRAP1	0.510853013	10.79239618	2.936933985	0.014248838	0.221755431	-3.000128028	1.846220562	NGFRAP1	not-significant
TMEM140	TMEM140	-0.633967273	5.998310849	-2.93598521	0.014272456	0.221755431	-3.001698463	1.845501299	TMEM140	not-significant
RNF19A	RNF19A	-1.709916154	5.439682278	-2.93578207	0.014277518	0.221755431	-3.002034702	1.845347298	RNF19A	down-regulated
RPL10A	RPL10A	0.514035031	11.66351234	2.934888921	0.014299795	0.22184497	-3.00351304	1.844670192	RPL10A	not-significant
WDR46	WDR46	1.321546994	4.848789864	2.93308843	0.01434481	0.22228665	-3.006493153	1.843305192	WDR46	up-regulated
TSPAN13	TSPAN13	-0.845958121	6.707508514	-2.931760786	0.014378095	0.222545747	-3.008690575	1.842298646	TSPAN13	not-significant
CLDN10	CLDN10	-1.105691372	6.19766792	-2.929275603	0.01444061	0.223256151	-3.012803762	1.840414461	CLDN10	down-regulated
MYO1D	MYO1D	-1.026882179	5.642310672	-2.926359547	0.014514313	0.224137699	-3.017629891	1.838203509	MYO1D	down-regulated
TEX15	TEX15	-0.804234696	5.456569558	-2.923540872	0.014585916	0.224420989	-3.022294651	1.836066299	TEX15	not-significant
STMN2	STMN2	2.42212602	4.622617047	2.923179274	0.014595127	0.224420989	-3.022893063	1.835792117	STMN2	up-regulated
MYOM1	MYOM1	0.800465154	5.724619466	2.922535852	0.014611532	0.224420989	-3.023957859	1.835304238	MYOM1	not-significant
GCH1	GCH1	-0.759086649	5.001111591	-2.922299741	0.014617557	0.224420989	-3.024348595	1.835125204	GCH1	not-significant
MAP9	MAP9	1.725413909	2.47517016	2.922130533	0.014621876	0.224420989	-3.024628613	1.8349969	MAP9	up-regulated
SIPA1	SIPA1	-0.717861728	5.842972525	-2.921236843	0.014644709	0.224420989	-3.026107548	1.834319243	SIPA1	not-significant
SETD5	SETD5	0.487256831	9.418415595	2.921046099	0.014649587	0.224420989	-3.026423202	1.834174606	SETD5	not-significant
ACTBP9	ACTBP9	-0.714092942	7.457862082	-2.919308243	0.014694107	0.224846608	-3.029299049	1.832856815	ACTBP9	not-significant
DNPH1	DNPH1	0.457719861	7.833205727	2.917212319	0.01474798	0.225240611	-3.032767331	1.831267461	DNPH1	not-significant
ST5	ST5	0.639711353	9.583223862	2.917002436	0.014753386	0.225240611	-3.033114634	1.831108302	ST5	not-significant
GSPT1	GSPT1	0.488396342	7.110031398	2.914816899	0.014809796	0.225845179	-3.036731066	1.829450938	GSPT1	not-significant
PPARGC1A	PPARGC1A	1.42635482	4.112217776	2.913976628	0.014831541	0.225920357	-3.038121437	1.828813719	PPARGC1A	up-regulated
TIMM17A	TIMM17A	0.513625718	8.336373263	2.913247359	0.01485044	0.225952054	-3.03932812	1.828260673	TIMM17A	not-significant
PDE2A	PDE2A	-0.734843405	7.228130558	-2.911564289	0.01489415	0.226050927	-3.042112953	1.826984283	PDE2A	not-significant
PCDHGA10	PCDHGA10	-1.111058086	5.541677303	-2.911199698	0.014903635	0.226050927	-3.042716201	1.826707783	PCDHGA10	down-regulated
FAP	FAP	-0.911072828	7.900969874	-2.911054485	0.014907415	0.226050927	-3.042956466	1.826597657	FAP	not-significant
LRRFIP2	LRRFIP2	-0.521222704	7.181516588	-2.910112664	0.014931953	0.226167742	-3.044514769	1.825883389	LRRFIP2	not-significant
RPL27	RPL27	0.413081053	12.16114997	2.908869464	0.014964405	0.226404033	-3.046571683	1.824940546	RPL27	not-significant
HS3ST3B1	HS3ST3B1	1.062364965	4.296105857	2.907672894	0.014995707	0.226622413	-3.048551405	1.824033051	HS3ST3B1	up-regulated
CDC42SE1	CDC42SE1	-0.507474183	8.213077743	-2.90622875	0.015033574	0.226939394	-3.050940682	1.822937773	CDC42SE1	not-significant
DSCR3	DSCR3	-0.897191688	6.203949176	-2.904897196	0.015068573	0.227212437	-3.053143629	1.821927867	DSCR3	not-significant
CDKN2D	CDKN2D	-1.258954289	4.557544758	-2.904160306	0.015087978	0.227249975	-3.054362731	1.821368972	CDKN2D	down-regulated
THRAP3	THRAP3	-1.643355699	4.100931006	-2.903223279	0.015112688	0.227367265	-3.055912914	1.820658274	THRAP3	down-regulated
MPDZ	MPDZ	-0.813295549	7.645455483	-2.900872059	0.015174873	0.227978305	-3.059802568	1.818874929	MPDZ	not-significant
ARHGEF3	ARHGEF3	0.940617476	8.173982893	2.900405586	0.015187241	0.227978305	-3.06057424	1.818521114	ARHGEF3	not-significant
RBP1	RBP1	-0.987433483	8.054501547	-2.898272595	0.015243924	0.228208443	-3.064102698	1.816903234	RBP1	not-significant
DOC2B	DOC2B	-1.612172068	3.918120718	-2.898105658	0.015248369	0.228208443	-3.064378845	1.81677661	DOC2B	down-regulated
SDCCAG3	SDCCAG3	0.671444116	5.972787806	2.89791188	0.01525353	0.228208443	-3.064699391	1.816629626	SDCCAG3	not-significant
PPP3CC	PPP3CC	-0.508942729	6.014794354	-2.896493824	0.015291356	0.228519877	-3.067045087	1.815553998	PPP3CC	not-significant
SLC9A3R2	SLC9A3R2	-2.316807246	2.470051333	-2.892210242	0.015406192	0.229753963	-3.074130448	1.812304683	SLC9A3R2	down-regulated
PEX3	PEX3	-0.552783916	6.759763803	-2.892137982	0.015408137	0.229753963	-3.074249965	1.812249869	PEX3	not-significant
RASL12	RASL12	0.835912115	8.933967991	2.890828692	0.015443415	0.2298276	-3.076415506	1.811256671	RASL12	not-significant
SOS1	SOS1	-0.65576702	6.616339601	-2.890685091	0.015447289	0.2298276	-3.076653015	1.811147738	SOS1	not-significant
ETV2	ETV2	-1.104400908	3.751044714	-2.889843886	0.015470003	0.229831524	-3.078044319	1.81050961	ETV2	down-regulated
TMEM57	TMEM57	-0.770092682	5.295900338	-2.889408719	0.015481766	0.229831524	-3.078764051	1.810179494	TMEM57	not-significant
EFEMP1	EFEMP1	-1.216512306	8.043729943	-2.887869393	0.01552345	0.229895493	-3.081309922	1.809011756	EFEMP1	down-regulated
TMEM63A	TMEM63A	0.594694393	6.454211883	2.887728442	0.015527272	0.229895493	-3.081543035	1.808904829	TMEM63A	not-significant
BMS1	BMS1	0.771669564	7.105294234	2.887237991	0.01554058	0.229895493	-3.082354167	1.808532767	BMS1	not-significant
TUBB6	TUBB6	-0.599190953	9.715775767	-2.886682936	0.015555655	0.229895493	-3.083272135	1.808111691	TUBB6	not-significant
SEMA3G	SEMA3G	-0.729530319	6.433715508	-2.8860952	0.015571634	0.229895493	-3.084244138	1.807665822	SEMA3G	not-significant
UBE2L6	UBE2L6	-0.460013408	8.004692951	-2.882193157	0.015678136	0.230858378	-3.090697084	1.804705563	UBE2L6	not-significant
MON1B	MON1B	-1.470004046	4.236555194	-2.881842768	0.015687736	0.230858378	-3.091276508	1.804439737	MON1B	down-regulated
ALCAM	ALCAM	-0.981598996	7.495494322	-2.881818405	0.015688403	0.230858378	-3.091316797	1.804421253	ALCAM	not-significant
DRG1	DRG1	0.47661291	8.599942119	2.880484339	0.015725007	0.231002886	-3.09352285	1.803409139	DRG1	not-significant
DDX41	DDX41	0.518303852	7.710110887	2.879139589	0.015761992	0.231002886	-3.095746508	1.802388904	DDX41	not-significant
ADH1C	ADH1C	-1.569516809	3.058158036	-2.878087307	0.015790993	0.231002886	-3.097486501	1.801590547	ADH1C	down-regulated
LOC100507472	LOC100507472	-0.890531011	5.313100414	-2.877543843	0.015805993	0.231002886	-3.098385125	1.801178223	LOC100507472	not-significant
TNN	TNN	2.019258687	5.493781046	2.877354823	0.015811213	0.231002886	-3.09869767	1.801034814	TNN	up-regulated
TBX2	TBX2	0.536980585	7.305334171	2.877214734	0.015815083	0.231002886	-3.098929306	1.800928528	TBX2	not-significant
DHTKD1	DHTKD1	0.626532863	5.404565766	2.876533562	0.015833914	0.231002886	-3.10005561	1.800411719	DHTKD1	not-significant
ZNF160	ZNF160	0.732984387	9.188429098	2.876466232	0.015835777	0.231002886	-3.100166939	1.800360635	ZNF160	not-significant
ELP6	ELP6	0.722220149	5.538289661	2.870867595	0.015991427	0.232967097	-3.109423516	1.796112778	ELP6	not-significant
CREG1	CREG1	-0.510579515	8.308801397	-2.870262175	0.016008351	0.232967097	-3.110424426	1.795653412	CREG1	not-significant
GLS2	GLS2	1.094304459	4.50901333	2.869606775	0.016026692	0.232967097	-3.111507949	1.795156121	GLS2	up-regulated
AHR	AHR	-0.877834495	6.267454548	-2.869139212	0.016039789	0.232967097	-3.112280927	1.79480135	AHR	not-significant
IFI44L	IFI44L	-2.299777542	5.07392179	-2.865521538	0.016141492	0.233945125	-3.118261397	1.792056331	IFI44L	down-regulated
ACVRL1	ACVRL1	-0.945834301	6.015484535	-2.865505203	0.016141952	0.233945125	-3.118288399	1.792043936	ACVRL1	not-significant
SOX18	SOX18	-1.153239646	5.639493723	-2.86367599	0.016193625	0.234421196	-3.121312125	1.790655928	SOX18	down-regulated
TAC1	TAC1	1.922750976	5.414823621	2.863108195	0.016209698	0.234421196	-3.122250675	1.79022508	TAC1	up-regulated
CCND2	CCND2	-2.19982912	8.117607326	-2.862477488	0.016227571	0.234427325	-3.123293203	1.789746491	CCND2	down-regulated
CUEDC2	CUEDC2	0.508153106	8.820762791	2.861852951	0.016245288	0.234431199	-3.124325516	1.789272581	CUEDC2	not-significant
JUP	JUP	1.280792009	6.427068527	2.859484438	0.016312657	0.235047072	-3.128240351	1.787475284	JUP	up-regulated
NR4A2	NR4A2	-1.495529357	5.828490892	-2.859097182	0.016323699	0.235047072	-3.128880414	1.787181419	NR4A2	down-regulated
MYH15	MYH15	0.923883044	3.873725457	2.858510142	0.016340451	0.235047072	-3.129850668	1.786735948	MYH15	not-significant
BRIP1	BRIP1	1.721997458	2.1780922	2.85774356	0.016362353	0.235094287	-3.131117647	1.78615423	BRIP1	up-regulated
HEY2	HEY2	0.703156095	5.934042224	2.857171006	0.016378731	0.235094287	-3.132063929	1.785719747	HEY2	not-significant
ITPK1	ITPK1	0.514510819	8.269426756	2.854427867	0.016457426	0.235971743	-3.136597434	1.78363808	ITPK1	not-significant
TFPI2	TFPI2	-3.009697917	3.257504713	-2.852494273	0.016513126	0.236298764	-3.139792841	1.782170717	TFPI2	down-regulated
LLGL2	LLGL2	-1.083915529	4.959957586	-2.851221479	0.016549893	0.236298764	-3.141896142	1.781204807	LLGL2	down-regulated
RP11-116O18.1	RP11-116O18.1	-1.90084485	1.801479061	-2.851019115	0.016555746	0.236298764	-3.142230543	1.781051235	RP11-116O18.1	down-regulated
SLC30A4	SLC30A4	-1.427109555	3.424163953	-2.850912348	0.016558835	0.236298764	-3.142406973	1.780970209	SLC30A4	down-regulated
FIGF	FIGF	1.475547471	6.485650477	2.850589655	0.016568175	0.236298764	-3.142940211	1.780725319	FIGF	up-regulated
SMYD3	SMYD3	0.941287595	6.367926756	2.849553798	0.016598192	0.236367296	-3.144651895	1.779939206	SMYD3	not-significant
ITIH3	ITIH3	-1.216889197	4.854525757	-2.84913285	0.016610406	0.236367296	-3.14534747	1.779619746	ITIH3	down-regulated
WARS	WARS	-0.5424854	7.719012644	-2.848604103	0.016625761	0.236367296	-3.146221161	1.779218476	WARS	not-significant
ITIH1	ITIH1	-1.397892422	3.511738911	-2.845946229	0.01670316	0.236806863	-3.150612802	1.777201367	ITIH1	down-regulated
SLC19A3	SLC19A3	1.738691447	3.555818319	2.845605684	0.016713103	0.236806863	-3.151175467	1.776942918	SLC19A3	up-regulated
ZNF32	ZNF32	0.516775197	7.399383039	2.845444232	0.016717819	0.236806863	-3.151442224	1.776820387	ZNF32	not-significant
COL13A1	COL13A1	0.929808143	5.51970069	2.845123763	0.016727184	0.236806863	-3.151971713	1.776577173	COL13A1	not-significant
DYNC1LI2	DYNC1LI2	0.678833383	8.525130994	2.843327844	0.016779763	0.236809692	-3.154938898	1.775214184	DYNC1LI2	not-significant
SOCS3	SOCS3	-1.327825347	6.501779692	-2.843080847	0.016787007	0.236809692	-3.155346971	1.775026728	SOCS3	down-regulated
NRP1	NRP1	-1.032323081	7.760807193	-2.8427016	0.016798136	0.236809692	-3.155973534	1.7747389	NRP1	down-regulated
PXMP2	PXMP2	0.556614591	6.890950735	2.842527698	0.016803242	0.236809692	-3.156260838	1.774606918	PXMP2	not-significant
PEX13	PEX13	-1.810184905	4.177905937	-2.84210989	0.016815515	0.236809692	-3.156951099	1.774289823	PEX13	down-regulated
MYC	MYC	-1.50828725	7.889159069	-2.839778683	0.01688416	0.237527424	-3.16080234	1.77252054	MYC	down-regulated
DNAJB6	DNAJB6	-0.945118859	7.401309319	-2.835826676	0.017001175	0.238601269	-3.167330648	1.76952107	DNAJB6	not-significant
EFCAB1	EFCAB1	1.528750475	5.715372048	2.835425457	0.0170131	0.238601269	-3.167993381	1.76921655	EFCAB1	up-regulated
RNF115	RNF115	-0.816718009	8.377194379	-2.834939896	0.017027543	0.238601269	-3.16879542	1.768848015	RNF115	not-significant
NQO2	NQO2	-0.521450669	6.673906623	-2.834805901	0.017031531	0.238601269	-3.169016748	1.768746314	NQO2	not-significant
ADH6	ADH6	-1.022807715	4.630790525	-2.832408463	0.017103041	0.239353494	-3.172976611	1.766926667	ADH6	down-regulated
STXBP1	STXBP1	-0.702579271	7.753363035	-2.831616435	0.017126731	0.239435625	-3.17428475	1.766325514	STXBP1	not-significant
CDK9	CDK9	-0.674400902	6.260344795	-2.828437998	0.017222134	0.240519097	-3.179534064	1.763913033	CDK9	not-significant
NUS1P3	NUS1P3	-1.429223668	3.957006401	-2.826866131	0.017269512	0.24093031	-3.182129887	1.762719945	NUS1P3	down-regulated
SLC2A6	SLC2A6	1.381401718	3.511044219	2.825121535	0.017322248	0.241415361	-3.185010823	1.761395736	SLC2A6	up-regulated
TAF11	TAF11	0.665050864	6.631454736	2.823869167	0.017360206	0.241505628	-3.187078828	1.760445137	TAF11	not-significant
SUOX	SUOX	0.521345278	7.016412823	2.823721813	0.017364677	0.241505628	-3.187322146	1.760333289	SUOX	not-significant
CSTF2	CSTF2	0.760061656	5.908126665	2.818878592	0.017512292	0.242265188	-3.195318888	1.756657015	CSTF2	not-significant
MAPK3	MAPK3	-0.770517256	6.653668809	-2.818802753	0.017514613	0.242265188	-3.195444097	1.756599448	MAPK3	not-significant
EFNA1	EFNA1	-1.320902331	5.610331591	-2.818143453	0.017534808	0.242265188	-3.196532589	1.756098995	EFNA1	down-regulated
LIMS1	LIMS1	0.608537681	9.146197438	2.817907455	0.017542042	0.242265188	-3.196922212	1.755919856	LIMS1	not-significant
NT5C2	NT5C2	-0.734330925	6.384322461	-2.817269034	0.017561627	0.242265188	-3.197976205	1.755435249	NT5C2	not-significant
AP1G1	AP1G1	-0.695822594	6.023453765	-2.817203783	0.01756363	0.242265188	-3.19808393	1.755385718	AP1G1	not-significant
NR2F1	NR2F1	0.95604943	6.767923837	2.816558518	0.01758345	0.242265188	-3.199149198	1.754895914	NR2F1	not-significant
ATP1B1	ATP1B1	0.931058817	9.768823496	2.816133764	0.017596509	0.242265188	-3.199850414	1.754573494	ATP1B1	not-significant
GUCY1B3	GUCY1B3	-0.6893961	7.268538034	-2.815465529	0.017617073	0.242265188	-3.200953568	1.754066251	GUCY1B3	not-significant
GNPDA1	GNPDA1	0.824583064	7.103050635	2.814584611	0.017644219	0.242265188	-3.202407796	1.753397562	GNPDA1	not-significant
RRAGC	RRAGC	0.426741104	8.589239802	2.813996156	0.017662376	0.242265188	-3.2033792	1.752950874	RRAGC	not-significant
SUN2	SUN2	-0.567922552	7.764771128	-2.813270503	0.017684792	0.242265188	-3.204577063	1.752400041	SUN2	not-significant
FRZB	FRZB	-0.806334382	7.039030314	-2.813138137	0.017688884	0.242265188	-3.204795561	1.752299564	FRZB	not-significant
GCAT	GCAT	0.563971238	6.390046065	2.812979981	0.017693775	0.242265188	-3.205056631	1.752179509	GCAT	not-significant
TRIAP1	TRIAP1	0.615851484	7.866576005	2.812709122	0.017702153	0.242265188	-3.205503738	1.751973902	TRIAP1	not-significant
GNPTAB	GNPTAB	0.777175692	6.84550125	2.812526362	0.017707809	0.242265188	-3.205805417	1.751835171	GNPTAB	not-significant
PRLR	PRLR	0.861569441	5.115738287	2.81032139	0.017776187	0.242756158	-3.209444998	1.750161387	PRLR	not-significant
PLA2G4C	PLA2G4C	-0.680415231	7.098031077	-2.810204052	0.017779833	0.242756158	-3.209638671	1.750072316	PLA2G4C	not-significant
MYO9B	MYO9B	0.528276695	7.953043789	2.804669786	0.01795266	0.244830354	-3.218772523	1.745871202	MYO9B	not-significant
PTPRC	PTPRC	-0.666796058	6.219556808	-2.803782752	0.017980516	0.244830354	-3.22023635	1.745197837	PTPRC	not-significant
PLCB4	PLCB4	-1.13796077	5.938936516	-2.803594929	0.017986421	0.244830354	-3.220546299	1.745055257	PLCB4	down-regulated
KIAA0226	KIAA0226	-0.573135481	6.893391548	-2.800877337	0.018072063	0.245747136	-3.225030713	1.742992262	KIAA0226	not-significant
BIRC3	BIRC3	-1.43171903	4.806001985	-2.798874444	0.018135444	0.246359651	-3.228335516	1.7414718	BIRC3	down-regulated
CLOCK	CLOCK	0.649138766	8.293500409	2.798217268	0.018156289	0.246393679	-3.229419819	1.740972913	CLOCK	not-significant
SAMD4B	SAMD4B	0.644697979	2.689648954	2.792618699	0.018334844	0.24797833	-3.238656174	1.736722789	SAMD4B	not-significant
ARPC3	ARPC3	0.427131373	8.153133274	2.792323706	0.0183443	0.24797833	-3.239142798	1.736498844	ARPC3	not-significant
ABHD6	ABHD6	-0.501937858	5.967439493	-2.791407548	0.018373702	0.24797833	-3.240654067	1.73580334	ABHD6	not-significant
CD9	CD9	-0.909397866	9.768179533	-2.791304936	0.018376998	0.24797833	-3.24082333	1.735725442	CD9	not-significant
NDUFB1	NDUFB1	0.495541291	9.001893187	2.791203221	0.018380265	0.24797833	-3.240991112	1.735648224	NDUFB1	not-significant
SPP1	SPP1	-1.485931088	6.215547496	-2.791093069	0.018383805	0.24797833	-3.241172813	1.735564601	SPP1	down-regulated
COX7C	COX7C	-0.881982983	9.145476454	-2.789451185	0.018436643	0.248230897	-3.243881073	1.734318154	COX7C	not-significant
BIN3-IT1	BIN3-IT1	-0.815631878	5.689461557	-2.788824056	0.018456865	0.248230897	-3.244915471	1.733842063	BIN3-IT1	not-significant
MRPL4	MRPL4	-1.259469751	6.085031354	-2.788255295	0.018475224	0.248230897	-3.245853577	1.733410282	MRPL4	down-regulated
EDF1	EDF1	0.522765029	8.742908992	2.788217822	0.018476434	0.248230897	-3.245915384	1.733381834	EDF1	not-significant
BMI1	BMI1	-0.665759473	7.303437801	-2.787609889	0.01849608	0.248246583	-3.246918078	1.732920315	BMI1	not-significant
TLN1	TLN1	0.612364814	8.110809175	2.786768645	0.018523299	0.248285541	-3.248305548	1.732281673	TLN1	not-significant
MOSPD1	MOSPD1	0.578117861	7.262120372	2.786378262	0.018535943	0.248285541	-3.248949396	1.731985308	MOSPD1	not-significant
BCL11A	BCL11A	0.714244372	5.49259799	2.785136349	0.018576227	0.2485773	-3.250997589	1.731042491	BCL11A	not-significant
SRM	SRM	0.624070429	7.557394318	2.783074669	0.018643295	0.248995332	-3.254397568	1.729477328	SRM	not-significant
MMP11	MMP11	2.219632908	7.93695868	2.783036676	0.018644533	0.248995332	-3.254460221	1.729448485	MMP11	up-regulated
EPCAM	EPCAM	-1.962884494	3.69488037	-2.782450823	0.018663637	0.249002942	-3.255426323	1.729003722	EPCAM	down-regulated
GNB3	GNB3	0.738892304	6.265462903	2.778696539	0.018786524	0.249633204	-3.261616847	1.726153567	GNB3	not-significant
IGF2BP2	IGF2BP2	-1.300031794	5.607920667	-2.777828772	0.018815043	0.249633204	-3.26304761	1.725494778	IGF2BP2	down-regulated
CDH17	CDH17	1.369534726	3.97035508	2.777643143	0.01882115	0.249633204	-3.263353667	1.725353852	CDH17	up-regulated
AQP3	AQP3	-0.946774009	5.379786754	-2.77756633	0.018823677	0.249633204	-3.263480311	1.725295538	AQP3	not-significant
AC005838.2	AC005838.2	1.586736805	3.346570809	2.777055498	0.018840494	0.249633204	-3.264322535	1.724907725	AC005838.2	up-regulated
IL23A	IL23A	1.439941882	4.262594564	2.776554617	0.018856997	0.249633204	-3.265148338	1.724527466	IL23A	up-regulated
IL4R	IL4R	-0.742539676	7.425806663	-2.776525667	0.018857951	0.249633204	-3.265196066	1.724505488	IL4R	not-significant
UVRAG	UVRAG	-0.571468226	6.536406973	-2.775959676	0.018876619	0.249633204	-3.266129197	1.724075799	UVRAG	not-significant
TMEM223	TMEM223	0.730682193	6.88998696	2.775914645	0.018878105	0.249633204	-3.266203437	1.724041613	TMEM223	not-significant
RBMS1	RBMS1	-0.602196901	9.521251456	-2.774717381	0.018917656	0.249910236	-3.268177258	1.723132673	RBMS1	not-significant
IFI44	IFI44	-0.882410549	6.152018752	-2.772882777	0.018978423	0.250310172	-3.271201636	1.721739874	IFI44	not-significant
MTCL1	MTCL1	0.916896188	6.809052599	2.772581454	0.018988422	0.250310172	-3.271698353	1.721511115	MTCL1	not-significant
LOC100131532	LOC100131532	1.668433494	4.172170758	2.770944274	0.019042844	0.250310172	-3.274397071	1.720268194	LOC100131532	up-regulated
ATP5J	ATP5J	0.486927321	9.182839979	2.770562654	0.019055552	0.250310172	-3.275026107	1.719978474	ATP5J	not-significant
CYP2U1	CYP2U1	0.730248217	1.243125561	2.7694641	0.019092181	0.250310172	-3.27683684	1.719144468	CYP2U1	not-significant
LBR	LBR	1.001881666	9.44436312	2.768427112	0.019126821	0.250310172	-3.278546023	1.718357202	LBR	up-regulated
CLIC1	CLIC1	-0.664951594	9.820400171	-2.768347284	0.019129491	0.250310172	-3.278677596	1.718296597	CLIC1	not-significant
MSANTD2	MSANTD2	0.618863337	6.112177637	2.767891612	0.019144734	0.250310172	-3.279428621	1.717950657	MSANTD2	not-significant
TEF	TEF	-0.59525902	5.501331331	-2.767781582	0.019148417	0.250310172	-3.279609967	1.717867124	TEF	not-significant
EFHD1	EFHD1	-0.70829968	7.949037488	-2.767743606	0.019149688	0.250310172	-3.279672556	1.717838293	EFHD1	not-significant
HAUS2	HAUS2	0.674015342	9.205612751	2.767648458	0.019152874	0.250310172	-3.279829375	1.717766058	HAUS2	not-significant
APEX1	APEX1	0.396909076	9.043414004	2.766287234	0.019198503	0.250436819	-3.282072804	1.716732635	APEX1	not-significant
HIC1	HIC1	-0.876829677	4.74443594	-2.765319236	0.019231017	0.250436819	-3.283668089	1.715997743	HIC1	not-significant
CTD-2269F5.1	CTD-2269F5.1	0.67966476	5.138561107	2.764980491	0.019242408	0.250436819	-3.284226335	1.715740572	CTD-2269F5.1	not-significant
PSRC1	PSRC1	0.825437074	6.492128668	2.764757378	0.019249915	0.250436819	-3.28459402	1.715571187	PSRC1	not-significant
MTMR12	MTMR12	-0.585077171	6.374102244	-2.764583486	0.019255767	0.250436819	-3.284880584	1.715439171	MTMR12	not-significant
ITM2C	ITM2C	1.730712935	8.554625515	2.761749628	0.019351394	0.251437119	-3.289550383	1.71328774	ITM2C	up-regulated
HEXIM1	HEXIM1	-0.703565101	6.788127381	-2.760155834	0.019405384	0.251871779	-3.292176506	1.712077751	HEXIM1	not-significant
SLC35A3	SLC35A3	-0.593593711	5.820998469	-2.759198954	0.019437871	0.251871779	-3.293753097	1.711351299	SLC35A3	not-significant
BET1L	BET1L	-0.883100364	3.985775502	-2.758946883	0.019446438	0.251871779	-3.294168409	1.711159929	BET1L	not-significant
SNX2	SNX2	-0.595944632	7.214816746	-2.75855288	0.019459837	0.251871779	-3.294817559	1.710860807	SNX2	not-significant
SORBS2	SORBS2	-1.172955818	6.726049882	-2.757734158	0.019487708	0.251989753	-3.296166436	1.710239243	SORBS2	down-regulated
CPNE7	CPNE7	0.809461362	6.146356854	2.757110859	0.019508953	0.252021905	-3.297193315	1.709766042	CPNE7	not-significant
BEX1	BEX1	1.412041767	6.198335822	2.754610925	0.019594396	0.252882523	-3.301311681	1.707868125	BEX1	up-regulated
IL6R	IL6R	-0.738468475	5.736480025	-2.753420109	0.019635227	0.253047319	-3.303273275	1.706964074	IL6R	not-significant
NOTCH3	NOTCH3	-0.834204847	7.660644737	-2.753140267	0.019644835	0.253047319	-3.303734237	1.706751622	NOTCH3	not-significant
AMT	AMT	0.508574915	7.998476114	2.751702202	0.019694281	0.253288864	-3.306102966	1.705659865	AMT	not-significant
RAB9BP1	RAB9BP1	2.093593676	1.570587394	2.751491594	0.019701533	0.253288864	-3.306449861	1.705499974	RAB9BP1	up-regulated
SNAPC3	SNAPC3	-0.482394806	6.467466601	-2.750461763	0.019737033	0.253288864	-3.308146063	1.704718143	SNAPC3	not-significant
MRPS11P1	MRPS11P1	-1.380678366	3.564258652	-2.750404793	0.019738998	0.253288864	-3.308239894	1.704674892	MRPS11P1	down-regulated
UPP1	UPP1	-1.693073334	5.00030309	-2.746962853	0.019858122	0.254574298	-3.313908479	1.702061833	UPP1	down-regulated
ARHGEF16	ARHGEF16	-0.694900447	5.774285927	-2.743642481	0.019973718	0.255812113	-3.319376096	1.699541077	ARHGEF16	not-significant
GSR	GSR	-0.794292493	5.643518365	-2.741921001	0.020033915	0.25611708	-3.32221054	1.698234172	GSR	not-significant
WIF1	WIF1	2.266729755	3.084828877	2.741871262	0.020035657	0.25611708	-3.322292432	1.698196412	WIF1	up-regulated
NNT	NNT	-0.744576476	6.244342029	-2.740177719	0.020095059	0.256479674	-3.325080674	1.69691072	NNT	not-significant
ZNF135	ZNF135	1.998355765	4.65315424	2.739505671	0.02011868	0.256479674	-3.326187075	1.696400521	ZNF135	up-regulated
VAMP7	VAMP7	0.458558641	8.276744002	2.739431361	0.020121293	0.256479674	-3.326309411	1.696344107	VAMP7	not-significant
SNCA	SNCA	-0.862056207	7.221496516	-2.737658865	0.020183734	0.257031723	-3.329227336	1.694998484	SNCA	not-significant
GDPD5	GDPD5	-0.663567337	6.754113656	-2.734667789	0.020289542	0.258134461	-3.334150819	1.692727765	GDPD5	not-significant
FZD6	FZD6	-0.821504511	6.236315215	-2.733843427	0.0203188	0.25823998	-3.335507655	1.692101942	FZD6	not-significant
RNF7	RNF7	0.505498891	7.360231211	2.73332808	0.020337112	0.25823998	-3.336355852	1.691710712	RNF7	not-significant
RGN	RGN	-0.934752377	5.055733032	-2.732505685	0.020366369	0.25823998	-3.337709372	1.691086384	RGN	not-significant
RAB35	RAB35	-0.447029018	7.548802847	-2.731470116	0.02040327	0.25823998	-3.339413673	1.690300226	RAB35	not-significant
PPEF1	PPEF1	1.672427022	3.952381739	2.731410853	0.020405384	0.25823998	-3.339511203	1.690255236	PPEF1	up-regulated
VPS8	VPS8	0.464858734	6.971480854	2.731168567	0.020414028	0.25823998	-3.339909935	1.690071304	VPS8	not-significant
HBA1	HBA1	-1.36232072	9.205822565	-2.730316057	0.020444471	0.25823998	-3.341312889	1.689424118	HBA1	down-regulated
FILIP1L	FILIP1L	0.69277955	10.69065267	2.730116421	0.020451607	0.25823998	-3.341641417	1.689272564	FILIP1L	not-significant
LRIT1	LRIT1	1.197602691	1.779717433	2.728739149	0.020500903	0.258360601	-3.343907826	1.688227008	LRIT1	up-regulated
KIF20A	KIF20A	1.122716776	2.555828566	2.728387804	0.020513498	0.258360601	-3.344485971	1.687960285	KIF20A	up-regulated
GINS2	GINS2	1.737459036	2.766326586	2.727645148	0.020540145	0.258360601	-3.345707994	1.6873965	GINS2	up-regulated
ZNF512B	ZNF512B	0.60945572	6.880522868	2.727498037	0.020545427	0.258360601	-3.345950056	1.687284822	ZNF512B	not-significant
MRPL57	MRPL57	0.59009521	8.816515472	2.726948125	0.020565186	0.258360601	-3.346854892	1.68686736	MRPL57	not-significant
RALGDS	RALGDS	-0.58459053	7.862418822	-2.726632305	0.020576542	0.258360601	-3.34737454	1.686627606	RALGDS	not-significant
BAG4	BAG4	-0.933082224	4.115166981	-2.724359088	0.020658467	0.259147058	-3.351114649	1.684901917	BAG4	not-significant
HMGB1P17	HMGB1P17	1.964991175	1.921986415	2.72163894	0.020756926	0.259707241	-3.355589594	1.682836964	HMGB1P17	up-regulated
GRAMD3	GRAMD3	-0.914102298	7.211877276	-2.721612955	0.020757869	0.259707241	-3.355632341	1.682817237	GRAMD3	not-significant
MCM6	MCM6	0.670703918	7.533899616	2.721523502	0.020761115	0.259707241	-3.355779491	1.682749331	MCM6	not-significant
IL1RAP	IL1RAP	-1.336021814	4.391304799	-2.720383622	0.020802522	0.25995672	-3.357654548	1.681884018	IL1RAP	down-regulated
SLC19A2	SLC19A2	-0.937328094	6.011668392	-2.71990983	0.020819757	0.25995672	-3.358433889	1.681524351	SLC19A2	not-significant
GNAT1	GNAT1	0.81556218	3.214638214	2.718571561	0.020868516	0.26032359	-3.360635118	1.680508442	GNAT1	not-significant
CHD8	CHD8	0.484912449	7.668121823	2.717146103	0.020920576	0.260730932	-3.36297961	1.679426353	CHD8	not-significant
EPHB1	EPHB1	1.595729171	5.734379566	2.715927202	0.020965196	0.261044866	-3.364984252	1.67850107	EPHB1	up-regulated
AIMP2	AIMP2	0.466185333	8.012782566	2.714783318	0.021007156	0.261064219	-3.366865415	1.677632738	AIMP2	not-significant
NRXN2	NRXN2	0.548349375	5.938861235	2.714481454	0.021018243	0.261064219	-3.367361827	1.677403591	NRXN2	not-significant
ATXN2	ATXN2	-0.562546697	7.716044425	-2.714296324	0.021025045	0.261064219	-3.367666268	1.677263058	ATXN2	not-significant
GYS1	GYS1	-0.476108267	7.336655551	-2.713483777	0.021054927	0.26119386	-3.369002444	1.676646251	GYS1	not-significant
CLIC3	CLIC3	-1.587689726	3.062565291	-2.711056255	0.021144454	0.26206249	-3.372994034	1.674803526	CLIC3	down-regulated
INE1	INE1	-0.964110459	4.772803908	-2.710369592	0.021169847	0.262135383	-3.374123037	1.674282286	INE1	not-significant
TROVE2	TROVE2	0.608110357	9.347189665	2.706763418	0.021303703	0.262892262	-3.380051667	1.671544901	TROVE2	not-significant
TTC26	TTC26	-1.618105323	3.832324726	-2.705724661	0.021342417	0.262892262	-3.381759219	1.670756408	TTC26	down-regulated
SELENBP1	SELENBP1	0.554843968	7.680439444	2.705700593	0.021343314	0.262892262	-3.381798781	1.670738139	SELENBP1	not-significant
TRAF3	TRAF3	-0.504358474	6.092886991	-2.705448949	0.021352704	0.262892262	-3.382212432	1.670547123	TRAF3	not-significant
CSNK1G3	CSNK1G3	-0.450384858	6.775342183	-2.705337225	0.021356874	0.262892262	-3.382396081	1.670462317	CSNK1G3	not-significant
GATA1	GATA1	1.532169212	3.950822182	2.705196318	0.021362134	0.262892262	-3.382627698	1.670355359	GATA1	up-regulated
PRR11	PRR11	0.857534346	8.555721512	2.703964416	0.021408179	0.262892262	-3.38465259	1.669420264	PRR11	not-significant
RHOBTB2	RHOBTB2	1.024681923	4.120629988	2.703783515	0.021414949	0.262892262	-3.384949929	1.669282949	RHOBTB2	up-regulated
DUSP14	DUSP14	-0.86638026	6.708622012	-2.703421672	0.021428497	0.262892262	-3.385544667	1.669008287	DUSP14	not-significant
RRM1	RRM1	0.525944787	7.831970524	2.702775803	0.0214527	0.262892262	-3.386606215	1.668518034	RRM1	not-significant
KLHL12	KLHL12	-0.696176662	5.490169001	-2.702735696	0.021454204	0.262892262	-3.386672133	1.66848759	KLHL12	not-significant
CH25H	CH25H	-1.129388247	4.917563011	-2.702426956	0.021465784	0.262892262	-3.387179564	1.668253239	CH25H	down-regulated
SLAMF7	SLAMF7	-1.362361447	2.646625126	-2.701432115	0.021503141	0.263097394	-3.388814589	1.6674981	SLAMF7	down-regulated
RPS6KB2	RPS6KB2	0.707440283	5.934398537	2.700366501	0.021543227	0.263097394	-3.390565841	1.666689247	RPS6KB2	not-significant
ZNF20	ZNF20	0.776514229	6.07377793	2.70020427	0.021549336	0.263097394	-3.390832447	1.666566106	ZNF20	not-significant
AMZ2	AMZ2	0.423662718	8.486858922	2.699244877	0.0215855	0.263097394	-3.392409044	1.665837884	AMZ2	not-significant
NDUFC2	NDUFC2	0.427298049	9.412274062	2.698556134	0.021611499	0.263097394	-3.39354083	1.6653151	NDUFC2	not-significant
ACVR1B	ACVR1B	-0.64407056	7.266302909	-2.698529636	0.0216125	0.263097394	-3.393584372	1.665294987	ACVR1B	not-significant
MMP10	MMP10	0.777815565	4.544056627	2.697415125	0.02165464	0.263097394	-3.395415722	1.664449033	MMP10	not-significant
MKNK2	MKNK2	-0.528512902	8.34490308	-2.697100857	0.021666537	0.263097394	-3.395932106	1.664210493	MKNK2	not-significant
TMEM135	TMEM135	-0.913396408	5.842663937	-2.696663065	0.021683122	0.263097394	-3.396651443	1.663878196	TMEM135	not-significant
LOC101929842	LOC101929842	1.713111052	4.039106112	2.696422936	0.021692223	0.263097394	-3.397045991	1.663695931	LOC101929842	up-regulated
ADCY9	ADCY9	-0.532675255	6.417623824	-2.696038949	0.021706786	0.263097394	-3.397676901	1.663404474	ADCY9	not-significant
ACTB	ACTB	-0.518228938	12.81855034	-2.695375015	0.021731989	0.263097394	-3.398767748	1.662900532	ACTB	not-significant
WRAP73	WRAP73	0.73644243	5.086733722	2.695240122	0.021737113	0.263097394	-3.398989375	1.662798145	WRAP73	not-significant
T	T	0.806671017	3.612878307	2.691446188	0.021881722	0.264609304	-3.405222101	1.659918502	T	not-significant
ARPC1A	ARPC1A	-0.551320819	8.294438409	-2.689806968	0.021944499	0.265129801	-3.407914671	1.658674337	ARPC1A	not-significant
KIF1C	KIF1C	-1.141442096	5.484145154	-2.688265383	0.0220037	0.265584526	-3.410446664	1.65750429	KIF1C	down-regulated
TSPAN12	TSPAN12	-1.343788574	4.57953131	-2.687798208	0.022021672	0.265584526	-3.411213943	1.657149712	TSPAN12	down-regulated
XPNPEP1	XPNPEP1	0.433316583	7.646486404	2.686801626	0.022060059	0.265808875	-3.412850648	1.656393326	XPNPEP1	not-significant
VANGL1	VANGL1	-0.55110915	6.189541594	-2.684569133	0.022146294	0.26660884	-3.41651681	1.65469893	VANGL1	not-significant
FBXW12	FBXW12	0.810473886	8.407224414	2.683257276	0.022197124	0.266981528	-3.418670925	1.653703284	FBXW12	not-significant
IRX4	IRX4	-1.168647616	2.838622576	-2.682577909	0.022223493	0.267059599	-3.419786412	1.653187675	IRX4	down-regulated
OR1E3	OR1E3	0.861476958	5.505951475	2.680594271	0.022300664	0.267747474	-3.423043226	1.651682202	OR1E3	not-significant
ADTRP	ADTRP	0.751006019	5.689880909	2.678822559	0.022369816	0.268240215	-3.425951811	1.650337589	ADTRP	not-significant
MXRA5	MXRA5	0.915904286	9.252314432	2.678520265	0.022381636	0.268240215	-3.426448053	1.65010817	MXRA5	not-significant
AZI2	AZI2	0.86141356	5.576480165	2.675589382	0.022496561	0.269129742	-3.431258961	1.647883872	AZI2	not-significant
SMAD7	SMAD7	-0.738909234	6.86293181	-2.675227998	0.022510772	0.269129742	-3.431852104	1.647609616	SMAD7	not-significant
APBA1	APBA1	-1.169715576	4.791249829	-2.675096293	0.022515953	0.269129742	-3.432068271	1.647509665	APBA1	down-regulated
B4GALT7	B4GALT7	0.476707252	6.645221471	2.674255059	0.022549076	0.269286076	-3.433448945	1.646871251	B4GALT7	not-significant
ZKSCAN7	ZKSCAN7	0.888510858	5.341180539	2.670137817	0.022711889	0.270718369	-3.440205477	1.64374674	ZKSCAN7	not-significant
FUT7	FUT7	0.91291724	4.57916118	2.66994677	0.022719472	0.270718369	-3.440518956	1.64360176	FUT7	not-significant
CRADD	CRADD	0.411042194	6.979754022	2.669695193	0.022729462	0.270718369	-3.44093175	1.643410846	CRADD	not-significant
STOM	STOM	-0.833906949	9.270900449	-2.668954025	0.022758917	0.270829101	-3.442147845	1.6428484	STOM	not-significant
PSMB4	PSMB4	0.397557255	9.450762181	2.666660303	0.022850315	0.271676095	-3.445911039	1.641107801	PSMB4	not-significant
BMP2	BMP2	-0.943132914	5.010114651	-2.663890229	0.022961181	0.272587065	-3.450455137	1.639005772	BMP2	not-significant
IP6K2	IP6K2	0.425945084	7.452652963	2.663732389	0.022967515	0.272587065	-3.45071404	1.638886	IP6K2	not-significant
TP53BP2	TP53BP2	-0.541844643	6.712331596	-2.662151878	0.023031028	0.273063726	-3.453306422	1.637686681	TP53BP2	not-significant
IL1RL2	IL1RL2	1.061647039	3.248991669	2.661668225	0.023050498	0.273063726	-3.454099672	1.63731968	IL1RL2	up-regulated
VCAN	VCAN	-0.510001942	9.428273227	-2.661217672	0.023068651	0.273063726	-3.454838616	1.636977798	VCAN	not-significant
AGL	AGL	1.118111309	7.219679773	2.65966726	0.023131226	0.273563399	-3.45738128	1.635801349	AGL	up-regulated
IL17RA	IL17RA	-0.747465574	6.880639126	-2.657952463	0.023200632	0.273698574	-3.460193279	1.634500187	IL17RA	not-significant
TPPP3	TPPP3	-1.338248187	5.716977086	-2.657553817	0.023216797	0.273698574	-3.460846958	1.634197704	TPPP3	down-regulated
OXSM	OXSM	0.492224465	6.424020217	2.657386959	0.023223566	0.273698574	-3.461120559	1.634071096	OXSM	not-significant
AK021537	AK021537	0.883124616	6.478108553	2.657185411	0.023231745	0.273698574	-3.461451038	1.633918167	AK021537	not-significant
KLHL22	KLHL22	0.6280362	7.139353294	2.654459789	0.023342638	0.273698574	-3.465919893	1.631850072	KLHL22	not-significant
TSPAN4	TSPAN4	-0.55053478	7.858601302	-2.654096009	0.023357478	0.273698574	-3.466516284	1.631574055	TSPAN4	not-significant
GSTP1	GSTP1	0.521546853	9.023462667	2.653914893	0.02336487	0.273698574	-3.466813208	1.631436633	GSTP1	not-significant
DCAF13	DCAF13	-1.318883105	3.529721813	-2.653295113	0.023390183	0.273698574	-3.467829255	1.63096638	DCAF13	down-regulated
GFPT1	GFPT1	-0.591028887	7.053524845	-2.653269134	0.023391245	0.273698574	-3.467871843	1.630946669	GFPT1	not-significant
CYP46A1	CYP46A1	1.550466641	4.981871888	2.653199039	0.023394109	0.273698574	-3.467986753	1.630893485	CYP46A1	up-regulated
ETV4	ETV4	1.14468093	3.426265786	2.653018158	0.023401503	0.273698574	-3.468283275	1.630756244	ETV4	up-regulated
SMAD5-AS1	SMAD5-AS1	0.773958136	5.487955247	2.652930608	0.023405083	0.273698574	-3.468426796	1.630689817	SMAD5-AS1	not-significant
ARAP2	ARAP2	-0.869810435	4.742643656	-2.652871682	0.023407492	0.273698574	-3.468523394	1.630645107	ARAP2	not-significant
TRAPPC2L	TRAPPC2L	0.40498636	7.435160415	2.649352116	0.023551863	0.274201293	-3.474292449	1.627974738	TRAPPC2L	not-significant
TRIM28	TRIM28	0.472309347	8.952444995	2.648670755	0.023579914	0.274201293	-3.47540916	1.627457788	TRIM28	not-significant
RGS1	RGS1	-1.854093907	4.883443564	-2.648181913	0.023600059	0.274201293	-3.476210318	1.627086905	RGS1	down-regulated
BLOC1S1-RDH5	BLOC1S1-RDH5	1.189083309	5.05238148	2.648152349	0.023601278	0.274201293	-3.47625877	1.627064474	BLOC1S1-RDH5	up-regulated
SERINC5	SERINC5	0.626719083	7.412770944	2.647978845	0.023608433	0.274201293	-3.476543118	1.626932838	SERINC5	not-significant
ZFC3H1	ZFC3H1	-0.461637457	8.008909668	-2.647931784	0.023610374	0.274201293	-3.476620242	1.626897133	ZFC3H1	not-significant
CENPU	CENPU	0.811330007	5.586678907	2.647037522	0.023647288	0.274201293	-3.478085759	1.626218666	CENPU	not-significant
TRANK1	TRANK1	-0.433442159	6.921748359	-2.646588621	0.023665839	0.274201293	-3.47882139	1.625878092	TRANK1	not-significant
RRN3	RRN3	-1.273945845	5.441498096	-2.64607272	0.023687177	0.274201293	-3.479666794	1.625486688	RRN3	down-regulated
ADAM18	ADAM18	0.887606827	4.512355162	2.646007418	0.02368988	0.274201293	-3.479773801	1.625437146	ADAM18	not-significant
VPS9D1	VPS9D1	0.504368282	5.819546946	2.645500585	0.023710864	0.274201293	-3.480604316	1.625052625	VPS9D1	not-significant
FOXM1	FOXM1	1.055093522	3.538585382	2.644914801	0.02373514	0.274201293	-3.481564174	1.624608208	FOXM1	up-regulated
KDM4D	KDM4D	-1.411315714	2.531013379	-2.64480064	0.023739874	0.274201293	-3.481751233	1.624521598	KDM4D	down-regulated
UQCR11	UQCR11	0.618658128	9.39394643	2.64393957	0.02377561	0.274201293	-3.483162102	1.623868338	UQCR11	not-significant
MTF2	MTF2	0.440556384	7.038778681	2.643797527	0.02378151	0.274201293	-3.483394832	1.623760577	MTF2	not-significant
PTK2	PTK2	-0.483334097	8.065047703	-2.643370769	0.023799245	0.274201293	-3.484094047	1.623436815	PTK2	not-significant
S100A6	S100A6	-0.737679851	10.75868686	-2.64325923	0.023803883	0.274201293	-3.484276793	1.623352196	S100A6	not-significant
MIR1292	MIR1292	0.621107337	8.317105335	2.642236528	0.023846447	0.274201293	-3.48595234	1.622576326	MIR1292	not-significant
APOBEC3B	APOBEC3B	0.791274715	4.227479005	2.642130769	0.023850853	0.274201293	-3.486125605	1.622496093	APOBEC3B	not-significant
ADSS	ADSS	-0.531421132	7.260214323	-2.641741177	0.02386709	0.274201293	-3.486763863	1.622200534	ADSS	not-significant
IREB2	IREB2	-0.921279874	4.412078056	-2.641453524	0.023879085	0.274201293	-3.487235109	1.62198231	IREB2	not-significant
SLCO3A1	SLCO3A1	0.740258086	6.080596635	2.639728343	0.023951155	0.274314409	-3.490061209	1.620673543	SLCO3A1	not-significant
GUCA2A	GUCA2A	1.361822023	4.312912536	2.639337007	0.023967533	0.274314409	-3.490702235	1.620376669	GUCA2A	up-regulated
CFH	CFH	-0.842833902	6.589001914	-2.639319344	0.023968272	0.274314409	-3.490731167	1.62036327	CFH	not-significant
PECAM1	PECAM1	-0.577757463	8.550662885	-2.639259628	0.023970773	0.274314409	-3.490828984	1.620317968	PECAM1	not-significant
NT5M	NT5M	1.879115398	3.886828335	2.638276575	0.02401197	0.274314409	-3.492439198	1.619572215	NT5M	up-regulated
RAB25	RAB25	-1.913565868	3.574814524	-2.63733607	0.024051449	0.274314409	-3.493979632	1.618858749	RAB25	down-regulated
PIWIL1	PIWIL1	-1.190981842	3.151237565	-2.637274437	0.024054039	0.274314409	-3.494080576	1.618811994	PIWIL1	down-regulated
GUCY1A2	GUCY1A2	0.916659354	6.025886308	2.636488836	0.024087069	0.274314409	-3.495367225	1.618216046	GUCY1A2	not-significant
CSNK1D	CSNK1D	-0.57167608	8.200164339	-2.636287771	0.02409553	0.274314409	-3.495696518	1.61806352	CSNK1D	not-significant
CYB5R1	CYB5R1	-0.403348627	7.994200669	-2.635788399	0.024116556	0.274314409	-3.496514344	1.617684706	CYB5R1	not-significant
FAM102A	FAM102A	0.586045767	8.051385996	2.634830981	0.02415692	0.274314409	-3.498082248	1.616958432	FAM102A	not-significant
NDEL1	NDEL1	-0.613119691	7.908257988	-2.634773785	0.024159334	0.274314409	-3.498175911	1.616915045	NDEL1	not-significant
SAMSN1	SAMSN1	-1.070534976	4.610186151	-2.634649372	0.024164584	0.274314409	-3.498379648	1.616820669	SAMSN1	down-regulated
ECE2	ECE2	0.759921083	5.189194863	2.633875129	0.024197285	0.274314409	-3.499647498	1.616233356	ECE2	not-significant
PLEKHB1	PLEKHB1	1.385408814	4.506295805	2.632515049	0.024254836	0.274314409	-3.501874537	1.615201662	PLEKHB1	up-regulated
FRRS1L	FRRS1L	1.344193934	4.890187417	2.632238321	0.024266562	0.274314409	-3.502327637	1.614991752	FRRS1L	up-regulated
SREBF1	SREBF1	-0.945329903	6.216663475	-2.631967801	0.02427803	0.274314409	-3.502770567	1.614786551	SREBF1	not-significant
CCIN	CCIN	-1.129274753	5.053984801	-2.631614201	0.024293029	0.274314409	-3.503349514	1.614518331	CCIN	down-regulated
IGSF9B	IGSF9B	0.745164771	6.523332251	2.631594467	0.024293866	0.274314409	-3.503381823	1.614503362	IGSF9B	not-significant
MINOS1-NBL1	MINOS1-NBL1	0.687988284	10.37338886	2.631513689	0.024297294	0.274314409	-3.503514079	1.614442089	MINOS1-NBL1	not-significant
SCG5	SCG5	0.765436032	5.144800508	2.630560206	0.024337791	0.274540909	-3.505075141	1.613718842	SCG5	not-significant
TMEM9B	TMEM9B	-0.452686708	7.307375324	-2.629705779	0.024374138	0.274720251	-3.506473949	1.61307074	TMEM9B	not-significant
PPP2R4	PPP2R4	0.581740242	7.899349383	2.628658443	0.024418764	0.274933444	-3.508188479	1.612276322	PPP2R4	not-significant
IFNA4	IFNA4	-0.917886724	5.183442735	-2.62821686	0.024437604	0.274933444	-3.508911333	1.61194138	IFNA4	not-significant
PLXDC2	PLXDC2	0.815984716	5.772892855	2.627433736	0.024471051	0.274933444	-3.510193231	1.611347381	PLXDC2	not-significant
HCFC1R1	HCFC1R1	0.618843581	8.665474907	2.627043461	0.024487736	0.274933444	-3.51083205	1.611051361	HCFC1R1	not-significant
C9orf9	C9orf9	0.587987299	5.943167919	2.626864931	0.024495373	0.274933444	-3.511124272	1.610915947	C9orf9	not-significant
FAM49A	FAM49A	-0.629006731	6.549957261	-2.625109301	0.024570594	0.275408435	-3.513997746	1.609584339	FAM49A	not-significant
C1RL	C1RL	-0.927556527	5.613269235	-2.624920647	0.024578691	0.275408435	-3.514306502	1.609441251	C1RL	not-significant
DCHS2	DCHS2	0.902089549	2.687081529	2.623881182	0.02462335	0.275678926	-3.516007651	1.608652856	DCHS2	not-significant
LDOC1	LDOC1	0.536065658	8.163860097	2.622734799	0.024672697	0.276001398	-3.517883652	1.607783382	LDOC1	not-significant
CACNG4	CACNG4	0.906055643	7.245535462	2.621065625	0.024744722	0.276461146	-3.520614937	1.606517423	CACNG4	not-significant
PLEKHM2	PLEKHM2	-0.472149835	6.571023465	-2.620828971	0.02475495	0.276461146	-3.521002153	1.606337939	PLEKHM2	not-significant
RPRM	RPRM	0.705998165	7.498332249	2.619779519	0.02480036	0.276531632	-3.522719213	1.605542017	RPRM	not-significant
PTCD2	PTCD2	0.872081622	3.029905451	2.619731774	0.024802428	0.276531632	-3.522797328	1.605505807	PTCD2	not-significant
TBCE	TBCE	0.502231192	6.764690856	2.619207975	0.024825125	0.276555188	-3.523654298	1.605108553	TBCE	not-significant
EPPK1	EPPK1	-0.656195202	6.318490457	-2.618710239	0.024846712	0.276566346	-3.524468601	1.604731069	EPPK1	not-significant
CHAF1B	CHAF1B	-1.248101823	2.314867661	-2.617359598	0.024905384	0.276901524	-3.526678138	1.603706755	CHAF1B	down-regulated
ADM	ADM	-0.746891614	6.27323755	-2.616660982	0.024935786	0.276901524	-3.527820944	1.603176939	ADM	not-significant
IMPACT	IMPACT	0.986915802	5.419594284	2.616595071	0.024938656	0.276901524	-3.527928758	1.603126954	IMPACT	not-significant
NMD3	NMD3	-0.678201063	6.605877842	-2.61549053	0.024986803	0.27720702	-3.529735473	1.602289304	NMD3	not-significant
DENND2A	DENND2A	-0.579281007	6.644392882	-2.614120358	0.025046657	0.277641782	-3.531976509	1.601250228	DENND2A	not-significant
ATXN2L	ATXN2L	-0.693070314	5.49962926	-2.61345083	0.025075956	0.27767453	-3.533071511	1.600742497	ATXN2L	not-significant
ECE1	ECE1	-0.51236389	6.594078207	-2.613108558	0.025090947	0.27767453	-3.533631272	1.600482939	ECE1	not-significant
ZC3H3	ZC3H3	-0.55353346	6.062306501	-2.611736609	0.025151127	0.27799689	-3.535874877	1.599442554	ZC3H3	not-significant
RPL29P7	RPL29P7	0.505478135	6.295315804	2.611082023	0.02517989	0.27799689	-3.536945279	1.598946173	RPL29P7	not-significant
AES	AES	-0.468646374	8.54469442	-2.61103057	0.025182152	0.27799689	-3.537029416	1.598907155	AES	not-significant
RDX	RDX	-0.696903169	8.913589604	-2.60971871	0.0252399	0.27840563	-3.539174475	1.597912369	RDX	not-significant
PLA2G3	PLA2G3	0.778232545	3.032400576	2.60913554	0.025265613	0.278460634	-3.540127975	1.597470157	PLA2G3	not-significant
AQP6	AQP6	0.758991507	5.36983126	2.607135058	0.025354016	0.279205905	-3.543398553	1.595953242	AQP6	not-significant
TCEAL1	TCEAL1	0.974627491	9.166872326	2.606178723	0.025396385	0.279214304	-3.544961911	1.595228094	TCEAL1	not-significant
UGGT1	UGGT1	-0.471144173	5.163650527	-2.605949155	0.025406566	0.279214304	-3.545337182	1.595054024	UGGT1	not-significant
ILF2	ILF2	0.493105892	7.93444168	2.605711141	0.025417126	0.279214304	-3.545726252	1.59487355	ILF2	not-significant
SRD5A1	SRD5A1	0.591731764	5.310715798	2.604963174	0.02545034	0.279330679	-3.546948879	1.594306412	SRD5A1	not-significant
MAD1L1	MAD1L1	0.456729104	5.527859399	2.603681704	0.025507344	0.279330679	-3.549043433	1.593334766	MAD1L1	not-significant
COPZ1	COPZ1	0.559191432	8.413561859	2.603476604	0.025516479	0.279330679	-3.549378652	1.593179254	COPZ1	not-significant
REEP5	REEP5	-0.406059269	8.584767714	-2.60261588	0.025554851	0.279330679	-3.550785382	1.592526644	REEP5	not-significant
UTS2	UTS2	2.002044132	3.423880841	2.602366195	0.025565993	0.279330679	-3.551193442	1.592337331	UTS2	up-regulated
COL16A1	COL16A1	0.783886833	9.040852689	2.602211309	0.025572907	0.279330679	-3.55144657	1.592219896	COL16A1	not-significant
SPATA6	SPATA6	-0.846560667	5.224934056	-2.601913605	0.025586202	0.279330679	-3.551933093	1.591994177	SPATA6	not-significant
CAMK2N1	CAMK2N1	-0.447916451	9.121084118	-2.601737931	0.02559405	0.279330679	-3.552220185	1.591860981	CAMK2N1	not-significant
PBXIP1	PBXIP1	-0.660247097	8.021346292	-2.600406568	0.025653607	0.279753419	-3.554395829	1.59085156	PBXIP1	not-significant
RAB40AL	RAB40AL	1.641568591	2.609848281	2.599429877	0.025697386	0.279865694	-3.555991766	1.59011106	RAB40AL	up-regulated
HTR1E	HTR1E	1.505996372	5.322922371	2.599247575	0.025705565	0.279865694	-3.55628964	1.589972845	HTR1E	up-regulated
NRBP1	NRBP1	0.480327356	7.312911672	2.596344619	0.025836163	0.28093735	-3.561032479	1.587771985	NRBP1	not-significant
ICE1	ICE1	0.39599649	7.515692681	2.596130582	0.025845818	0.28093735	-3.561382135	1.587609718	ICE1	not-significant
MGST2	MGST2	-0.636939841	7.273942948	-2.593161719	0.02598011	0.282168778	-3.566231641	1.585359014	MGST2	not-significant
TJP2	TJP2	-0.712806395	6.367873964	-2.592214175	0.026023116	0.282221494	-3.567779211	1.584640703	TJP2	not-significant
SNRPE	SNRPE	0.37453739	9.094258816	2.592129189	0.026026977	0.282221494	-3.567918008	1.584576278	SNRPE	not-significant
TTF1	TTF1	0.693396542	6.808726599	2.591337045	0.026062989	0.282384076	-3.569211689	1.583975782	TTF1	not-significant
MRPS33	MRPS33	0.48241478	7.038292515	2.585765097	0.026317696	0.284535291	-3.5783095	1.579752133	MRPS33	not-significant
AKAP11	AKAP11	-0.753006409	8.58079337	-2.585627211	0.02632403	0.284535291	-3.578534595	1.579647618	AKAP11	not-significant
AMPH	AMPH	0.715884356	6.831586767	2.585604497	0.026325074	0.284535291	-3.578571674	1.579630402	AMPH	not-significant
ARID5A	ARID5A	-1.314549794	6.739562367	-2.584415589	0.026379755	0.284897112	-3.580512443	1.578729244	ARID5A	down-regulated
CD248	CD248	-0.702236717	7.906265755	-2.580581242	0.026556873	0.2863253	-3.586770538	1.575823059	CD248	not-significant
FMO3	FMO3	-1.046210298	3.758051095	-2.580066941	0.026580719	0.2863253	-3.587609811	1.575433268	FMO3	down-regulated
HSD17B10	HSD17B10	0.666136241	8.079692693	2.578881716	0.026635754	0.2863253	-3.58954383	1.574534997	HSD17B10	not-significant
MIR6872	MIR6872	-0.538885536	7.376062452	-2.578711093	0.026643686	0.2863253	-3.589822236	1.574405685	MIR6872	not-significant
NHP2	NHP2	0.416536381	8.491580477	2.578552401	0.026651066	0.2863253	-3.590081171	1.574285416	NHP2	not-significant
MRPL20	MRPL20	0.419134387	7.85792726	2.578350059	0.026660478	0.2863253	-3.590411323	1.574132066	MRPL20	not-significant
CNPY2	CNPY2	0.554481821	8.453447771	2.578334979	0.02666118	0.2863253	-3.590435928	1.574120637	CNPY2	not-significant
RPS17	RPS17	0.459790832	12.49142647	2.577513104	0.026699445	0.286457406	-3.591776899	1.573497764	RPS17	not-significant
FOXF2	FOXF2	0.601139152	5.261672376	2.577155229	0.026716124	0.286457406	-3.592360785	1.573226545	FOXF2	not-significant
PPP1R10	PPP1R10	-0.593891298	7.888355132	-2.576579555	0.026742976	0.28651665	-3.593299984	1.572790269	PPP1R10	not-significant
ICAM1	ICAM1	-0.818339629	7.036218836	-2.572990644	0.026910978	0.288086847	-3.599154365	1.570070515	ICAM1	not-significant
MVP	MVP	-0.600775777	7.794128772	-2.571598245	0.026976439	0.28851062	-3.601425307	1.569015378	MVP	not-significant
PDSS2	PDSS2	0.875740177	5.96538278	2.570804575	0.027013822	0.28851062	-3.602719648	1.568413961	PDSS2	not-significant
CDHR1	CDHR1	-1.670503178	2.228119762	-2.570629709	0.027022066	0.28851062	-3.603004815	1.568281454	CDHR1	down-regulated
PDE9A	PDE9A	-1.179319355	3.869098569	-2.570213299	0.027041706	0.28851062	-3.603683872	1.567965917	PDE9A	down-regulated
GALNT2	GALNT2	-0.603539533	7.728585314	-2.569751737	0.027063492	0.28851062	-3.604436536	1.567616169	GALNT2	not-significant
EIF6	EIF6	0.533259905	8.361212253	2.569390856	0.027080538	0.28851062	-3.605025004	1.567342714	EIF6	not-significant
CPSF1	CPSF1	-1.394246952	4.563821808	-2.568960359	0.027100886	0.28851062	-3.605726971	1.567016511	CPSF1	down-regulated
HIVEP2	HIVEP2	-0.879513127	6.290715199	-2.56724667	0.027182036	0.289145411	-3.60852109	1.565718017	HIVEP2	not-significant
HNMT	HNMT	0.90414607	8.46374691	2.566690524	0.027208423	0.289197126	-3.609427798	1.565296624	HNMT	not-significant
FNBP1L	FNBP1L	0.54884814	6.652870009	2.565926442	0.027244718	0.289316116	-3.610673452	1.564717685	FNBP1L	not-significant
PRKAA1	PRKAA1	-0.560990901	5.327845082	-2.565548516	0.027262687	0.289316116	-3.611289544	1.564431338	PRKAA1	not-significant
FGGY	FGGY	0.636388369	5.752247294	2.564410086	0.027316888	0.289514619	-3.613145307	1.563568784	FGGY	not-significant
CELF2	CELF2	-0.500031734	9.323839637	-2.564250562	0.027324491	0.289514619	-3.613405336	1.563447919	CELF2	not-significant
TPST2	TPST2	-0.817898873	6.787989718	-2.563254967	0.027371991	0.289734112	-3.615028118	1.562693606	TPST2	not-significant
MAP3K8	MAP3K8	-0.977068688	4.545567979	-2.562912739	0.027388338	0.289734112	-3.615585911	1.56243432	MAP3K8	not-significant
BCL2L2-PABPN1	BCL2L2-PABPN1	0.489737327	7.840572943	2.561950307	0.027434361	0.289823337	-3.617154489	1.561705154	BCL2L2-PABPN1	not-significant
GPC4	GPC4	-0.906704772	6.202130012	-2.560820728	0.027488474	0.289823337	-3.618995345	1.560849371	GPC4	not-significant
KCNA1	KCNA1	1.40814304	4.268565836	2.560505317	0.027503603	0.289823337	-3.619509338	1.560610415	KCNA1	up-regulated
PTGER3	PTGER3	-0.741157307	9.094250985	-2.560346578	0.02751122	0.289823337	-3.619768015	1.560490155	PTGER3	not-significant
SSBP2	SSBP2	-0.430391667	6.944417365	-2.560162787	0.027520042	0.289823337	-3.620067512	1.560350915	SSBP2	not-significant
MACROD1	MACROD1	0.944531298	5.846378829	2.56003439	0.027526206	0.289823337	-3.620276737	1.560253644	MACROD1	not-significant
PLA2G4A	PLA2G4A	-0.581654941	5.700257069	-2.559542674	0.027549827	0.28984489	-3.621077987	1.559881126	PLA2G4A	not-significant
PRDM4	PRDM4	-0.508581741	6.994251696	-2.558474898	0.027601189	0.290158041	-3.622817822	1.559072207	PRDM4	not-significant
RSAD2	RSAD2	-0.83488006	4.767686511	-2.557497048	0.027648309	0.290276058	-3.624411014	1.55833143	RSAD2	not-significant
VIM	VIM	-0.561688944	12.35475505	-2.556327309	0.027704779	0.290276058	-3.626316696	1.557445307	VIM	not-significant
ZWINT	ZWINT	0.636248718	5.97109871	2.556244696	0.027708772	0.290276058	-3.626451279	1.557382725	ZWINT	not-significant
FPGT	FPGT	-0.52196466	5.796549914	-2.556043494	0.027718498	0.290276058	-3.626779049	1.557230309	FPGT	not-significant
DYNC1I1	DYNC1I1	-0.969340476	5.712145544	-2.5556192	0.027739019	0.290276058	-3.627470233	1.556908898	DYNC1I1	not-significant
MAPK1	MAPK1	-0.498013077	7.889845054	-2.555556539	0.027742051	0.290276058	-3.627572308	1.556861431	MAPK1	not-significant
IRF7	IRF7	-0.950710083	5.476966015	-2.553695278	0.02783226	0.29099332	-3.630604074	1.555451524	IRF7	not-significant
DERL1	DERL1	-0.806348044	7.154222936	-2.552483085	0.027891167	0.291382446	-3.632578363	1.554533318	DERL1	not-significant
NT5DC2	NT5DC2	0.904649285	6.768038712	2.55111904	0.0279576	0.291849535	-3.63479976	1.553500118	NT5DC2	not-significant
UQCRQ	UQCRQ	0.837733959	9.466233694	2.549659809	0.028028841	0.292350856	-3.637175921	1.552394854	UQCRQ	not-significant
STRN4	STRN4	0.421227388	6.649553726	2.54924462	0.028049144	0.292350856	-3.637851954	1.552080384	STRN4	not-significant
ABI1	ABI1	-0.739705184	7.27205496	-2.547976936	0.028111224	0.29237444	-3.639915931	1.551120243	ABI1	not-significant
COX20	COX20	0.810635834	5.944590348	2.547777826	0.028120987	0.29237444	-3.640240095	1.55096944	COX20	not-significant
SSR1	SSR1	0.602263199	9.149402678	2.547480644	0.028135565	0.29237444	-3.640723915	1.55074436	SSR1	not-significant
PALB2	PALB2	0.604891033	5.985820041	2.547421734	0.028138456	0.29237444	-3.640819821	1.550699743	PALB2	not-significant
C11orf73	C11orf73	0.539829722	5.956334449	2.544862208	0.028264332	0.293433287	-3.644986337	1.548761272	C11orf73	not-significant
MEIS2	MEIS2	0.647718569	9.172327149	2.54446245	0.028284042	0.293433287	-3.645637009	1.548458523	MEIS2	not-significant
RERGL	RERGL	-1.203612057	4.859218271	-2.543323504	0.028340272	0.293645304	-3.647490723	1.547595982	RERGL	down-regulated
EEF1B2	EEF1B2	0.389116834	10.94431399	2.542844611	0.028363948	0.293645304	-3.648270108	1.547233315	EEF1B2	not-significant
PSMB2	PSMB2	0.459925238	8.724966942	2.542721282	0.028370049	0.293645304	-3.648470817	1.547139919	PSMB2	not-significant
SNRPB2	SNRPB2	0.617613529	8.056341392	2.541715185	0.028419863	0.293855243	-3.650108102	1.546378016	SNRPB2	not-significant
BCAR3	BCAR3	-1.079929615	4.567729309	-2.541229811	0.028443926	0.293855243	-3.650897936	1.546010455	BCAR3	down-regulated
DSCAM	DSCAM	1.081072174	4.147462329	2.54097973	0.028456332	0.293855243	-3.651304875	1.545821077	DSCAM	up-regulated
CDC37	CDC37	-0.558990623	7.571571066	-2.540124632	0.028498792	0.293855243	-3.652696252	1.54517355	CDC37	not-significant
HSPB8	HSPB8	0.805755089	10.1203777	2.539914121	0.028509254	0.293855243	-3.653038772	1.545014141	HSPB8	not-significant
MED20	MED20	0.487188666	6.648952305	2.539666506	0.028521566	0.293855243	-3.653441658	1.544826636	MED20	not-significant
LOC101929740	LOC101929740	-0.879985095	3.635018469	-2.538049332	0.028602101	0.294279964	-3.65607271	1.543602071	LOC101929740	not-significant
SELT	SELT	-0.681617572	8.385530449	-2.537653372	0.028621853	0.294279964	-3.656716866	1.543302247	SELT	not-significant
MBD2	MBD2	-0.497888063	7.272968864	-2.536954506	0.02865675	0.294279964	-3.657853746	1.542773068	MBD2	not-significant
ZFP36L2	ZFP36L2	1.008060973	8.801474393	2.536836303	0.028662656	0.294279964	-3.658046026	1.542683566	ZFP36L2	up-regulated
FDXR	FDXR	1.396791262	5.211059016	2.536621378	0.028673399	0.294279964	-3.658395641	1.542520828	FDXR	up-regulated
HHLA2	HHLA2	-1.504976762	3.471422871	-2.536157489	0.028696598	0.294279964	-3.659150218	1.542169581	HHLA2	down-regulated
TOR3A	TOR3A	-0.401735087	6.942556536	-2.535509516	0.028729035	0.294279964	-3.660204189	1.541678955	TOR3A	not-significant
MMP17	MMP17	0.597841784	4.964805858	2.535160286	0.028746533	0.294279964	-3.660772213	1.541414531	MMP17	not-significant
KIR2DL2	KIR2DL2	-1.094348976	3.369630719	-2.534810685	0.028764059	0.294279964	-3.661340824	1.54114983	KIR2DL2	down-regulated
NSUN5P1	NSUN5P1	0.567666398	7.83007875	2.533841415	0.028812706	0.294279964	-3.662917222	1.540415954	NSUN5P1	not-significant
ARHGAP10	ARHGAP10	-1.303158346	5.713575193	-2.532763855	0.028866883	0.294279964	-3.664669599	1.539600109	ARHGAP10	down-regulated
WDR61	WDR61	0.446977143	7.821971574	2.532454338	0.028882463	0.294279964	-3.665172922	1.539365771	WDR61	not-significant
FTCD	FTCD	1.19739206	3.993143586	2.532336964	0.028888374	0.294279964	-3.665363787	1.539276907	FTCD	up-regulated
SNX29P2	SNX29P2	1.242202437	4.124384927	2.531528468	0.028929119	0.294279964	-3.666678462	1.538664796	SNX29P2	up-regulated
SNX10	SNX10	-1.550174481	4.934094281	-2.531500375	0.028930536	0.294279964	-3.66672414	1.538643528	SNX10	down-regulated
NUDT1	NUDT1	1.529281868	3.018379026	2.530917433	0.02895995	0.294279964	-3.667671994	1.538202191	NUDT1	up-regulated
TBL1Y	TBL1Y	1.441634739	3.504519213	2.530637488	0.028974086	0.294279964	-3.668127162	1.537990252	TBL1Y	up-regulated
INHA	INHA	-0.853166185	4.836221681	-2.530508587	0.028980598	0.294279964	-3.668336743	1.537892665	INHA	not-significant
TSSC1	TSSC1	-0.4951804	6.608521173	-2.530448475	0.028983635	0.294279964	-3.668434478	1.537847155	TSSC1	not-significant
DENND3	DENND3	-0.495417328	6.851115823	-2.530030278	0.029004771	0.294279964	-3.669114407	1.537530553	DENND3	not-significant
ZNF85	ZNF85	0.743589219	6.401776885	2.529674355	0.029022773	0.294279964	-3.669693069	1.537261099	ZNF85	not-significant
C2orf68	C2orf68	0.597801971	7.001764085	2.528524144	0.029081022	0.294282666	-3.671562979	1.536390339	C2orf68	not-significant
TINAGL1	TINAGL1	-0.717543163	6.695974166	-2.528346119	0.029090048	0.294282666	-3.671852383	1.536255568	TINAGL1	not-significant
HMGN3	HMGN3	0.560596462	9.515303991	2.528008467	0.029107174	0.294282666	-3.672401267	1.535999957	HMGN3	not-significant
LINC00341	LINC00341	-0.791648258	6.653511774	-2.527939844	0.029110656	0.294282666	-3.672512818	1.535948008	LINC00341	not-significant
IFI35	IFI35	-0.463554336	6.960482151	-2.527424308	0.029136827	0.294325771	-3.673350838	1.535557739	IFI35	not-significant
RACGAP1	RACGAP1	0.790828366	4.845064203	2.526088005	0.029204773	0.294762962	-3.675522879	1.534546159	RACGAP1	not-significant
HMG20B	HMG20B	0.497586203	7.90392405	2.525710683	0.029223987	0.294762962	-3.67613614	1.534260533	HMG20B	not-significant
EPM2A	EPM2A	0.533118133	6.084482333	2.524521293	0.029284634	0.294900594	-3.678069138	1.533360204	EPM2A	not-significant
CCS	CCS	0.455584686	6.793483769	2.524174738	0.029302328	0.294900594	-3.678632324	1.533097878	CCS	not-significant
MAP3K6	MAP3K6	-0.420517343	6.744540443	-2.524152119	0.029303483	0.294900594	-3.678669081	1.533080757	MAP3K6	not-significant
CDK19	CDK19	0.399211635	7.567791149	2.523402877	0.029341774	0.294996054	-3.67988662	1.532513625	CDK19	not-significant
MYCT1	MYCT1	-0.73974439	5.378283318	-2.522978926	0.029363463	0.294996054	-3.68057552	1.532192724	MYCT1	not-significant
AP5M1	AP5M1	0.488560645	6.777367956	2.522678534	0.02937884	0.294996054	-3.681063628	1.531965351	AP5M1	not-significant
WEE1	WEE1	-1.056957039	7.532912937	-2.522171655	0.029404806	0.295036269	-3.681887231	1.531581686	WEE1	down-regulated
SUSD5	SUSD5	1.004219785	4.84537923	2.521116635	0.029458922	0.295358674	-3.683601374	1.530783143	SUSD5	up-regulated
IL36G	IL36G	-1.511693564	3.814201062	-2.519747451	0.0295293	0.295698919	-3.68582574	1.529746842	IL36G	down-regulated
PFDN4	PFDN4	0.515885344	7.355635321	2.519223978	0.029556251	0.295698919	-3.686676105	1.529350648	PFDN4	not-significant
BTBD18	BTBD18	1.66047576	2.990031826	2.518686756	0.029583935	0.295698919	-3.687548768	1.528944054	BTBD18	up-regulated
BCS1L	BCS1L	0.357292237	7.650159822	2.518635335	0.029586587	0.295698919	-3.687632295	1.528905136	BCS1L	not-significant
ALOX15B	ALOX15B	1.182129697	4.622551838	2.518008239	0.029618937	0.295698919	-3.688650897	1.528430529	ALOX15B	up-regulated
PROCR	PROCR	-0.906190696	6.276294865	-2.51789242	0.029624916	0.295698919	-3.688839017	1.528342875	PROCR	not-significant
C7orf49	C7orf49	0.375436453	7.197358684	2.516125691	0.029716263	0.295895083	-3.69170844	1.527005802	C7orf49	not-significant
ZNF480	ZNF480	-0.624805983	4.82657544	-2.51589769	0.029728072	0.295895083	-3.692078717	1.526833254	ZNF480	not-significant
TAL1	TAL1	-0.741218615	5.722017642	-2.514952097	0.029777096	0.295895083	-3.693614298	1.526117653	TAL1	not-significant
ACSL5	ACSL5	-1.144156519	6.569291067	-2.514776936	0.029786186	0.295895083	-3.693898735	1.525985097	ACSL5	down-regulated
KPNB1	KPNB1	-0.52063783	9.546366078	-2.514763627	0.029786877	0.295895083	-3.693920347	1.525975026	KPNB1	not-significant
SPTLC3	SPTLC3	1.787735944	1.940078253	2.514671946	0.029791636	0.295895083	-3.694069223	1.525905645	SPTLC3	up-regulated
MB	MB	0.553180889	6.551559614	2.514443212	0.029803513	0.295895083	-3.694440646	1.525732549	MB	not-significant
UBE2D3	UBE2D3	-0.488522692	9.333164119	-2.514111147	0.029820762	0.295895083	-3.694979847	1.525481258	UBE2D3	not-significant
TUBB4B	TUBB4B	-0.519866602	9.646814482	-2.512991547	0.029878995	0.296254093	-3.696797726	1.524634017	TUBB4B	not-significant
ATAD3A	ATAD3A	0.665273676	6.091011807	2.511929111	0.029934358	0.296489703	-3.698522637	1.523830056	ATAD3A	not-significant
TNPO1	TNPO1	0.67390978	8.999646989	2.511568652	0.029953164	0.296489703	-3.699107823	1.523557297	TNPO1	not-significant
KRT81	KRT81	1.424561154	4.058880992	2.511266004	0.029968963	0.296489703	-3.699599143	1.523328285	KRT81	up-regulated
CD79A	CD79A	0.889791164	4.350856235	2.50918873	0.030077624	0.297328708	-3.702971068	1.521756478	CD79A	not-significant
ALK	ALK	-0.913060818	5.236800139	-2.508799431	0.030098031	0.297328708	-3.703602931	1.521461918	ALK	not-significant
RNMT	RNMT	0.516366902	7.087701244	2.507442858	0.030169249	0.297663467	-3.7058046	1.520435502	RNMT	not-significant
RPE	RPE	-0.732857319	5.133569083	-2.507274648	0.030178091	0.297663467	-3.70607758	1.520308233	RPE	not-significant
HSPA4L	HSPA4L	-1.02311561	3.90506079	-2.506888772	0.030198385	0.297663467	-3.70670379	1.520016278	HSPA4L	down-regulated
UCN	UCN	1.59523602	3.449585679	2.505439414	0.03027473	0.298051224	-3.709055662	1.518919719	UCN	up-regulated
LOC202181	LOC202181	1.335561907	4.055955851	2.505299824	0.030282093	0.298051224	-3.709282161	1.51881411	LOC202181	up-regulated
UBE2H	UBE2H	-0.950330865	7.753089061	-2.503699631	0.030366624	0.298469822	-3.711878433	1.517603488	UBE2H	not-significant
ATOH1	ATOH1	0.73209061	2.231889134	2.503653688	0.030369054	0.298469822	-3.71195297	1.51756873	ATOH1	not-significant
CHMP3	CHMP3	-0.438837172	8.778772551	-2.502753917	0.030416691	0.298719476	-3.713412669	1.516888035	CHMP3	not-significant
HYOU1	HYOU1	0.399784091	8.627196851	2.501720691	0.030471484	0.298824827	-3.715088734	1.516106401	HYOU1	not-significant
SOGA1	SOGA1	0.56240889	6.437537583	2.501712794	0.030471903	0.298824827	-3.715101543	1.516100427	SOGA1	not-significant
CHMP1B	CHMP1B	-0.785095868	7.367645272	-2.500805308	0.030520108	0.299028318	-3.716573518	1.515413933	CHMP1B	not-significant
SHC3	SHC3	1.292380473	3.062854398	2.500317451	0.030546054	0.299028318	-3.717364792	1.515044888	SHC3	up-regulated
ZNF821	ZNF821	1.439883344	5.180313643	2.500066184	0.030559425	0.299028318	-3.717772321	1.514854815	ZNF821	up-regulated
TEK	TEK	-0.57695161	6.895890545	-2.499607242	0.030583864	0.299049643	-3.718516652	1.514507649	TEK	not-significant
GBAS	GBAS	0.918992874	7.812444899	2.497101496	0.030717632	0.299895331	-3.722580064	1.512612265	GBAS	not-significant
SLC6A15	SLC6A15	0.819114635	1.862389532	2.496821001	0.030732642	0.299895331	-3.723034871	1.512400103	SLC6A15	not-significant
ICA1	ICA1	-0.596877766	5.722891867	-2.496733642	0.030737318	0.299895331	-3.723176517	1.512334027	ICA1	not-significant
LEPR	LEPR	-1.09775492	7.079797532	-2.49555862	0.030800284	0.300163385	-3.725081621	1.511445279	LEPR	down-regulated
MKRN4P	MKRN4P	0.416151728	8.831721408	2.495364319	0.030810708	0.300163385	-3.725396629	1.511298319	MKRN4P	not-significant
TGFBI	TGFBI	1.404735431	10.46468067	2.494952538	0.030832812	0.300163385	-3.726064207	1.510986871	TGFBI	up-regulated
KCNG1	KCNG1	2.290696951	7.173611342	2.494555105	0.03085416	0.300163385	-3.726708503	1.510686278	KCNG1	up-regulated
LMOD1	LMOD1	-0.508475509	8.11989323	-2.493278605	0.030922825	0.300613714	-3.728777742	1.509720839	LMOD1	not-significant
PRO2964	PRO2964	1.69239256	3.250371036	2.491996935	0.030991919	0.300966251	-3.730855135	1.508751526	PRO2964	up-regulated
DENND6B	DENND6B	0.48384969	5.815844953	2.491775132	0.031003892	0.300966251	-3.731214621	1.508583783	DENND6B	not-significant
PBLD	PBLD	0.507414783	5.914026376	2.490269784	0.03108527	0.301378806	-3.733654224	1.507445359	PBLD	not-significant
SLC38A7	SLC38A7	0.473803207	6.664215733	2.489701486	0.031116046	0.301378806	-3.73457514	1.507015595	SLC38A7	not-significant
PTPN13	PTPN13	-0.679613952	5.944445177	-2.489131877	0.031146923	0.301378806	-3.735498135	1.506584847	PTPN13	not-significant
MAGED4	MAGED4	0.694517772	6.795499882	2.488921888	0.031158314	0.301378806	-3.735838388	1.506426053	MAGED4	not-significant
WASF1	WASF1	0.914938374	6.018884645	2.488917478	0.031158553	0.301378806	-3.735845535	1.506422717	WASF1	not-significant
STK3	STK3	-0.529844419	7.134413563	-2.488186322	0.031198246	0.301509811	-3.737030211	1.505869819	STK3	not-significant
SCARB2	SCARB2	-0.725443998	8.026986732	-2.486933588	0.03126637	0.301509811	-3.739059814	1.504922535	SCARB2	not-significant
OGDH	OGDH	-0.421391086	7.719312607	-2.486765307	0.031275532	0.301509811	-3.739332436	1.504795288	OGDH	not-significant
CORO1C	CORO1C	-0.611871579	9.712817321	-2.486657016	0.03128143	0.301509811	-3.73950787	1.504713403	CORO1C	not-significant
ROCK1	ROCK1	-0.484487086	9.092901408	-2.486604178	0.031284308	0.301509811	-3.739593468	1.504673449	ROCK1	not-significant
SHH	SHH	1.615075105	4.042092586	2.485871994	0.031324214	0.301678007	-3.740779572	1.504119813	SHH	up-regulated
IMP3	IMP3	-0.364865234	7.435152734	-2.485312374	0.031354749	0.301755771	-3.741686079	1.503696668	IMP3	not-significant
B4GALT5	B4GALT5	0.400599239	8.518182668	2.484429764	0.031402967	0.302003481	-3.743115696	1.503029315	B4GALT5	not-significant
CAPN2	CAPN2	2.486701045	6.855485334	2.483415357	0.031458475	0.302320897	-3.744758655	1.502262332	CAPN2	up-regulated
STC1	STC1	-0.734720606	6.891375463	-2.482065897	0.031532467	0.302677178	-3.746944051	1.501242055	STC1	not-significant
PELO	PELO	0.613893299	8.124291895	2.481917631	0.031540607	0.302677178	-3.747184145	1.501129959	PELO	not-significant
INO80D	INO80D	0.680205185	6.025411721	2.48107846	0.031586717	0.302760965	-3.748542999	1.500495517	INO80D	not-significant
PARN	PARN	0.517875019	7.448767893	2.480850236	0.031599268	0.302760965	-3.748912541	1.500322975	PARN	not-significant
ANKS1A	ANKS1A	-0.564037989	6.964377009	-2.480529004	0.031616943	0.302760965	-3.749432669	1.500080119	ANKS1A	not-significant
RPS24	RPS24	0.384792299	12.64065602	2.479396936	0.031679311	0.303142121	-3.751265558	1.499224278	RPS24	not-significant
SCNM1	SCNM1	0.414965788	7.303227332	2.477181265	0.031801725	0.303930828	-3.754852337	1.497549323	SCNM1	not-significant
NPC1	NPC1	-0.611297274	7.082568487	-2.477086381	0.031806978	0.303930828	-3.755005922	1.497477597	NPC1	not-significant
PELI2	PELI2	-1.194461796	5.327053602	-2.475927733	0.031871187	0.304327934	-3.756881272	1.496601756	PELI2	down-regulated
APBA3	APBA3	0.491917685	7.11493499	2.475466284	0.031896795	0.30435614	-3.757628104	1.496252948	APBA3	not-significant
KCNQ3	KCNQ3	0.919805656	4.869320845	2.47385702	0.031986259	0.304993179	-3.760232378	1.495036551	KCNQ3	not-significant
PRR16	PRR16	0.811931829	5.559072414	2.473201419	0.032022776	0.305124823	-3.761293231	1.494541018	PRR16	not-significant
CAPN7	CAPN7	-0.752130361	7.021870668	-2.472390761	0.032067987	0.305339055	-3.762604901	1.4939283	CAPN7	not-significant
SKA1	SKA1	1.745250042	2.919120719	2.471787774	0.032101656	0.305339355	-3.763580491	1.493472557	SKA1	up-regulated
ZNF276	ZNF276	-0.701257104	5.659417528	-2.471576301	0.032113473	0.305339355	-3.763922627	1.493312726	ZNF276	not-significant
NRGN	NRGN	-1.36685235	5.0924473	-2.471116371	0.032139187	0.305367734	-3.764666711	1.492965114	NRGN	down-regulated
TP53	TP53	0.51504676	6.955863316	2.47034191	0.032182532	0.305502679	-3.765919579	1.492379795	TP53	not-significant
PPIB	PPIB	0.701708232	10.20437636	2.469679442	0.032219654	0.305502679	-3.766991206	1.491879128	PPIB	not-significant
DNM2	DNM2	-0.431620487	6.49863803	-2.469583657	0.032225025	0.305502679	-3.767146144	1.491806739	DNM2	not-significant
MCAM	MCAM	-0.590372903	9.247523344	-2.468927365	0.032261849	0.305502679	-3.768207707	1.491310752	MCAM	not-significant
IFNA1	IFNA1	2.051743795	2.243652861	2.468834078	0.032267086	0.305502679	-3.768358594	1.491240253	IFNA1	up-regulated
PDE1B	PDE1B	0.74520961	3.031456021	2.467457059	0.032344495	0.306019926	-3.77058572	1.49019962	PDE1B	not-significant
CMKLR1	CMKLR1	-0.446519841	5.953527422	-2.466939439	0.03237364	0.306074577	-3.771422822	1.489808461	CMKLR1	not-significant
DDX60	DDX60	-0.789456389	5.7739097	-2.466545563	0.032395835	0.306074577	-3.772059777	1.489510817	DDX60	not-significant
ZFYVE16	ZFYVE16	0.604063727	7.385320026	2.465273333	0.032467627	0.306537298	-3.774117005	1.488549445	ZFYVE16	not-significant
CNTNAP3P2	CNTNAP3P2	-0.551062076	4.585767681	-2.463669431	0.032558358	0.306571863	-3.776710214	1.487337501	CNTNAP3P2	not-significant
ANGPTL2	ANGPTL2	-0.474800322	9.513367801	-2.463428453	0.032572012	0.306571863	-3.777099796	1.487155419	ANGPTL2	not-significant
TRIM14	TRIM14	0.504391376	6.05545745	2.463172663	0.03258651	0.306571863	-3.777513317	1.486962145	TRIM14	not-significant
CFLAR	CFLAR	-0.455601603	8.176505091	-2.462850582	0.032604776	0.306571863	-3.778033992	1.486718785	CFLAR	not-significant
C21orf91	C21orf91	-1.528038341	4.474028194	-2.462414738	0.032629508	0.306571863	-3.77873855	1.486389473	C21orf91	down-regulated
TEC	TEC	0.514704448	1.454634229	2.462351719	0.032633086	0.306571863	-3.778840422	1.486341857	TEC	not-significant
RAI14	RAI14	0.666308341	9.475185486	2.462038603	0.032650867	0.306571863	-3.779346566	1.486105277	RAI14	not-significant
ARHGEF15	ARHGEF15	-0.398866353	6.677648112	-2.46198628	0.03265384	0.306571863	-3.779431142	1.486065745	ARHGEF15	not-significant
COG8	COG8	0.556821804	6.925816932	2.46039303	0.032744474	0.307029453	-3.782006355	1.48486198	COG8	not-significant
CALM1	CALM1	-1.060907041	6.272185034	-2.460198548	0.032755554	0.307029453	-3.782320674	1.484715046	CALM1	down-regulated
SMPDL3A	SMPDL3A	-0.606690151	6.25616904	-2.459647839	0.03278695	0.307029453	-3.783210697	1.484298981	SMPDL3A	not-significant
GLB1	GLB1	-0.40239475	7.840180066	-2.459483597	0.032796319	0.307029453	-3.783476125	1.484174896	GLB1	not-significant
GNA13	GNA13	-1.048512277	5.002045178	-2.459123957	0.032816844	0.307029453	-3.784057319	1.483903192	GNA13	down-regulated
HLA-DQA1	HLA-DQA1	-0.739973466	7.108568083	-2.458329307	0.032862239	0.307240209	-3.785341441	1.483302851	HLA-DQA1	not-significant
FHL3	FHL3	0.564984598	6.791908623	2.45555414	0.033021257	0.308512228	-3.789825253	1.481206403	FHL3	not-significant
SLC2A11	SLC2A11	0.697400338	5.245477572	2.455092746	0.033047768	0.30854535	-3.790570611	1.480857871	SLC2A11	not-significant
CRYGEP	CRYGEP	-0.746189666	3.115655253	-2.454274445	0.033094837	0.308682693	-3.791892456	1.480239747	CRYGEP	not-significant
ZNF365	ZNF365	1.43178549	4.624898029	2.454038349	0.03310843	0.308682693	-3.792273815	1.48006141	ZNF365	up-regulated
GFRA4	GFRA4	0.484868229	2.212668484	2.452643934	0.033188823	0.308909339	-3.794526002	1.479008155	GFRA4	not-significant
LRP10	LRP10	-0.553313379	9.347395656	-2.452207601	0.033214018	0.308909339	-3.795230685	1.478678586	LRP10	not-significant
ZBED8	ZBED8	0.451321366	6.082716071	2.452080388	0.033221367	0.308909339	-3.795436129	1.478582501	ZBED8	not-significant
DHRS11	DHRS11	1.150043226	4.865353021	2.451850342	0.033234661	0.308909339	-3.79580764	1.478408747	DHRS11	up-regulated
SLC15A3	SLC15A3	-1.244992042	6.05028202	-2.451624726	0.033247704	0.308909339	-3.796171989	1.47823834	SLC15A3	down-regulated
MGAT4C	MGAT4C	-1.307770603	3.213382331	-2.450006947	0.033341376	0.309565578	-3.798784323	1.477016476	MGAT4C	down-regulated
CKLF	CKLF	0.551793067	6.091127377	2.448333425	0.033438548	0.310100383	-3.801486249	1.475752584	CKLF	not-significant
PFDN1	PFDN1	0.458428071	7.571026655	2.448220078	0.03344514	0.310100383	-3.801669235	1.475666983	PFDN1	not-significant
HEY1	HEY1	-0.587620205	6.964557399	-2.446900266	0.033521984	0.310448081	-3.803799766	1.47467028	HEY1	not-significant
CCNB2	CCNB2	1.410905878	4.09035479	2.446782411	0.033528855	0.310448081	-3.803990004	1.474581279	CCNB2	up-regulated
IFFO1	IFFO1	-0.507095675	7.83401531	-2.446346273	0.033554292	0.310469634	-3.804693982	1.474251925	IFFO1	not-significant
SLIRP	SLIRP	0.472531169	8.757506636	2.442953565	0.03375281	0.311759943	-3.810169209	1.471690062	SLIRP	not-significant
STARD8	STARD8	-0.645612028	6.45847613	-2.442787885	0.033762534	0.311759943	-3.810436543	1.471564963	STARD8	not-significant
PRKX	PRKX	-0.654487256	5.21078511	-2.442469537	0.033781226	0.311759943	-3.8109502	1.471324594	PRKX	not-significant
ZNF749	ZNF749	-1.655156741	1.542780231	-2.44237495	0.033786782	0.311759943	-3.811102814	1.471253176	ZNF749	down-regulated
MRPL40	MRPL40	0.604303988	7.090926813	2.441983753	0.033809768	0.311759943	-3.811733987	1.470957805	MRPL40	not-significant
KPTN	KPTN	1.118240304	4.84687909	2.44016885	0.033916612	0.312502003	-3.814661916	1.469587532	KPTN	up-regulated
XRCC4	XRCC4	0.566258421	5.185602725	2.439827175	0.033936764	0.312502003	-3.815213073	1.469329573	XRCC4	not-significant
CNTN2	CNTN2	-1.013763782	2.692034124	-2.438392629	0.034021499	0.312627236	-3.817526945	1.46824655	CNTN2	down-regulated
FSTL3	FSTL3	-0.531052504	7.305031271	-2.438176485	0.034034284	0.312627236	-3.81787555	1.468083375	FSTL3	not-significant
MTM1	MTM1	-1.04537608	4.169882631	-2.43800451	0.03404446	0.312627236	-3.818152913	1.467953546	MTM1	down-regulated
LOC102723559	LOC102723559	-1.484418226	3.742597738	-2.437990199	0.034045307	0.312627236	-3.818175993	1.467942743	LOC102723559	down-regulated
CCT3	CCT3	0.438360999	9.296821114	2.437628625	0.034066712	0.312627236	-3.818759125	1.467669783	CCT3	not-significant
TUBB	TUBB	0.806789671	10.3867957	2.435606233	0.034186678	0.313215617	-3.822020385	1.466143099	TUBB	not-significant
POLR2J	POLR2J	-0.535845234	8.423331781	-2.435101892	0.034216659	0.313215617	-3.822833573	1.465762395	POLR2J	not-significant
SALL1	SALL1	0.97314506	6.134746583	2.434772658	0.034236245	0.313215617	-3.823364401	1.465513875	SALL1	not-significant
NKX2-1	NKX2-1	-1.040163098	2.942668311	-2.434715137	0.034239668	0.313215617	-3.823457141	1.465470455	NKX2-1	down-regulated
ZMYM1	ZMYM1	0.566844029	5.538782928	2.434585323	0.034247394	0.313215617	-3.823666436	1.465372467	ZMYM1	not-significant
MUC1	MUC1	-0.796854052	6.443937164	-2.433702183	0.034300002	0.313339143	-3.825090223	1.464705854	MUC1	not-significant
CLDN9	CLDN9	0.722393853	5.446284753	2.433518418	0.034310959	0.313339143	-3.825386471	1.464567147	CLDN9	not-significant
KLF9	KLF9	-0.557449427	7.698348012	-2.433184637	0.034330869	0.313339143	-3.825924547	1.46431521	KLF9	not-significant
NEDD4	NEDD4	-0.597095047	6.41163585	-2.430873771	0.034469021	0.314386485	-3.829649324	1.462571056	NEDD4	not-significant
MECOM	MECOM	-0.748322319	6.468976093	-2.430066107	0.034517434	0.314549114	-3.830950961	1.461961497	MECOM	not-significant
MS4A2	MS4A2	-1.407921891	5.440438879	-2.429496272	0.034551631	0.314549114	-3.83186925	1.461531443	MS4A2	down-regulated
FAM96B	FAM96B	0.41865366	8.491509192	2.429405379	0.034557089	0.314549114	-3.832015718	1.461462847	FAM96B	not-significant
LITAF	LITAF	-0.623749811	9.015197903	-2.427969923	0.034643395	0.314698609	-3.834328703	1.460379554	LITAF	not-significant
DBET	DBET	0.803023694	5.107667726	2.427709395	0.034659082	0.314698609	-3.834748462	1.460182949	DBET	not-significant
MRPL12	MRPL12	0.488489983	6.605568882	2.427115216	0.034694884	0.314698609	-3.835705757	1.459734562	MRPL12	not-significant
SOCS6	SOCS6	-0.754799723	5.154360924	-2.426903559	0.034707646	0.314698609	-3.836046749	1.459574841	SOCS6	not-significant
RAP2C	RAP2C	-1.249401208	8.436731478	-2.426753611	0.03471669	0.314698609	-3.836288318	1.459461689	RAP2C	down-regulated
IFITM1	IFITM1	-0.644912789	10.0237065	-2.426546405	0.034729191	0.314698609	-3.836622128	1.459305329	IFITM1	not-significant
GABRA1	GABRA1	0.702451861	2.645799119	2.426124171	0.03475468	0.314698609	-3.837302324	1.458986711	GABRA1	not-significant
TMA7	TMA7	0.388348786	10.15561874	2.42597292	0.034763814	0.314698609	-3.837545975	1.458872578	TMA7	not-significant
CUL7	CUL7	0.464797451	7.30616446	2.424784007	0.0348357	0.314698609	-3.839461071	1.457975456	CUL7	not-significant
IBSP	IBSP	-1.674350031	3.573342873	-2.42476321	0.034836959	0.314698609	-3.839494569	1.457959763	IBSP	down-regulated
POLR1B	POLR1B	0.858888168	7.346556815	2.424741315	0.034838284	0.314698609	-3.839529835	1.457943242	POLR1B	not-significant
FCGBP	FCGBP	2.316267967	5.612024967	2.424471849	0.034854598	0.314698609	-3.839963857	1.457739916	FCGBP	up-regulated
GLI3	GLI3	-0.507557137	7.374694327	-2.423924681	0.034887749	0.314704505	-3.840845129	1.457327057	GLI3	not-significant
ANXA2P3	ANXA2P3	-0.876534492	5.364440837	-2.423687958	0.0349021	0.314704505	-3.841226381	1.457148443	ANXA2P3	not-significant
MRPS31	MRPS31	0.423884225	6.657978411	2.423242658	0.034929112	0.314736834	-3.841943533	1.456812455	MRPS31	not-significant
ELTD1	ELTD1	-1.024646195	6.826879698	-2.422017142	0.035003558	0.315196246	-3.843917047	1.455887811	ELTD1	down-regulated
RAB14	RAB14	-0.433823755	7.787881461	-2.421608845	0.035028395	0.315208631	-3.844574497	1.455579762	RAB14	not-significant
ATP2B4	ATP2B4	-1.253611579	8.706074418	-2.42056112	0.035092208	0.315571494	-3.846261443	1.454789307	ATP2B4	down-regulated
UCP1	UCP1	-1.644726264	3.481839743	-2.419534942	0.035154819	0.315786104	-3.847913525	1.454015139	UCP1	down-regulated
MST4	MST4	-1.098368097	7.983506559	-2.419227122	0.035173621	0.315786104	-3.848409064	1.453782919	MST4	down-regulated
DPM2	DPM2	0.364688811	6.877024342	2.418653922	0.03520866	0.315786104	-3.849331778	1.453350505	DPM2	not-significant
GLUL	GLUL	0.54022598	9.427674388	2.418191102	0.035236976	0.315786104	-3.850076766	1.453001367	GLUL	not-significant
EGFR	EGFR	-0.64472807	8.122345324	-2.417950777	0.035251689	0.315786104	-3.850463598	1.452820075	EGFR	not-significant
CALCOCO2	CALCOCO2	-0.452568529	8.46848262	-2.417776633	0.035262353	0.315786104	-3.850743896	1.452688709	CALCOCO2	not-significant
ERF	ERF	-0.522995304	6.794803346	-2.41735263	0.035288332	0.315786104	-3.851426344	1.452368864	ERF	not-significant
MPL	MPL	0.624413992	4.253876543	2.417095264	0.035304111	0.315786104	-3.851840569	1.452174723	MPL	not-significant
CYP2D6	CYP2D6	1.063113774	4.816728658	2.41515313	0.035423399	0.316534727	-3.854966045	1.450709764	CYP2D6	up-regulated
TMEM204	TMEM204	-0.394467523	8.100670448	-2.414965806	0.035434926	0.316534727	-3.855267472	1.450568471	TMEM204	not-significant
CCNL1	CCNL1	-0.757166119	8.371455144	-2.414436736	0.035467501	0.316615198	-3.856118782	1.450169414	CCNL1	not-significant
ALMS1	ALMS1	0.520639478	7.951696547	2.413864523	0.035502765	0.316668096	-3.857039459	1.449737825	ALMS1	not-significant
CSTA	CSTA	0.878550243	5.078893474	2.413575863	0.035520567	0.316668096	-3.857503887	1.449520108	CSTA	not-significant
BCL2L1	BCL2L1	-0.449511676	6.439128427	-2.412424194	0.03559168	0.317091662	-3.859356678	1.448651507	BCL2L1	not-significant
ASAP1	ASAP1	-0.578702997	6.790132884	-2.411204029	0.035667175	0.317488971	-3.861319427	1.447731289	ASAP1	not-significant
ATP5A1	ATP5A1	0.366662613	10.3679829	2.410939881	0.035683539	0.317488971	-3.861744302	1.447532081	ATP5A1	not-significant
KLK3	KLK3	0.893455314	3.447679167	2.410357446	0.035719647	0.317599905	-3.862681091	1.447092843	KLK3	not-significant
HIP1	HIP1	-0.681093361	6.242865318	-2.409510513	0.035772216	0.317856959	-3.864043199	1.446454155	HIP1	not-significant
SHCBP1	SHCBP1	0.83608777	3.604958824	2.408824024	0.035814882	0.318025736	-3.865147182	1.445936477	SHCBP1	not-significant
MAGED2	MAGED2	0.41112351	8.615804763	2.407697586	0.035884999	0.318291999	-3.866958501	1.445087066	MAGED2	not-significant
MMRN2	MMRN2	-0.839186522	7.446310696	-2.407581215	0.03589225	0.318291999	-3.867145615	1.444999317	MMRN2	not-significant
MSX2	MSX2	0.780677243	4.724496945	2.406700765	0.035947159	0.318568655	-3.868561221	1.444335427	MSX2	not-significant
KIAA0368	KIAA0368	-0.396250176	7.705301292	-2.406275142	0.035973732	0.318593997	-3.869245501	1.444014501	KIAA0368	not-significant
ESR1	ESR1	-1.734688727	7.116013635	-2.404460731	0.036087228	0.319388612	-3.872162212	1.442646473	ESR1	down-regulated
N4BP2L2	N4BP2L2	0.597981592	8.714022614	2.400417499	0.036341402	0.321120605	-3.878659833	1.439598322	N4BP2L2	not-significant
NDUFS3	NDUFS3	0.495845486	8.349261954	2.400380562	0.036343732	0.321120605	-3.878719179	1.439570478	NDUFS3	not-significant
PCBP3	PCBP3	1.07199619	5.50881738	2.40020785	0.036354629	0.321120605	-3.878996671	1.439440284	PCBP3	up-regulated
MTDH	MTDH	0.409719074	8.560440892	2.399096819	0.036424803	0.321234878	-3.880781618	1.438602785	MTDH	not-significant
NDUFAB1	NDUFAB1	0.401671358	9.285505563	2.398897806	0.036437387	0.321234878	-3.881101324	1.438452773	NDUFAB1	not-significant
CCT4	CCT4	0.387408311	10.14431927	2.39886761	0.036439297	0.321234878	-3.881149832	1.438430012	CCT4	not-significant
SCYL2	SCYL2	-1.036240873	5.595359781	-2.397810285	0.036506228	0.321426752	-3.882848262	1.43763304	SCYL2	down-regulated
FAM120C	FAM120C	1.477271775	3.148513032	2.397580816	0.03652077	0.321426752	-3.883216844	1.43746008	FAM120C	up-regulated
HSD17B1	HSD17B1	1.924573855	3.300230625	2.397390476	0.036532836	0.321426752	-3.883522568	1.437316614	HSD17B1	up-regulated
SMARCAL1	SMARCAL1	-0.823872471	5.178447752	-2.396143575	0.036611978	0.321433442	-3.885525191	1.436376809	SMARCAL1	not-significant
MBD4	MBD4	0.378255972	7.407335788	2.396086164	0.036615626	0.321433442	-3.885617391	1.436333539	MBD4	not-significant
GPR75	GPR75	2.063072756	3.554132297	2.396008074	0.036620588	0.321433442	-3.8857428	1.436274683	GPR75	up-regulated
C1orf27	C1orf27	0.472954307	6.064830986	2.395740447	0.036637601	0.321433442	-3.88617259	1.436072977	C1orf27	not-significant
HERPUD1	HERPUD1	-0.449735995	8.734821817	-2.395303543	0.03666539	0.321433442	-3.886874202	1.435743694	HERPUD1	not-significant
PSMD10	PSMD10	0.427649461	8.028344084	2.395039876	0.03668217	0.321433442	-3.8872976	1.435544978	PSMD10	not-significant
NKRF	NKRF	0.52422626	5.907195755	2.394507779	0.036716057	0.321433442	-3.888152011	1.435143963	NKRF	not-significant
TRIM38	TRIM38	-0.544584941	7.311856162	-2.394196693	0.036735883	0.321433442	-3.888651513	1.434909517	TRIM38	not-significant
HNRNPF	HNRNPF	-0.745127727	7.424315793	-2.393873383	0.036756499	0.321433442	-3.889170624	1.434665862	HNRNPF	not-significant
SPAG5	SPAG5	0.831357365	4.685516723	2.393617128	0.036772847	0.321433442	-3.889582059	1.434472744	SPAG5	not-significant
RTP4	RTP4	-1.56320438	3.493521442	-2.392905406	0.03681829	0.321598836	-3.890724717	1.43393639	RTP4	down-regulated
PRR3	PRR3	0.668222687	5.82677751	2.392571261	0.036839643	0.321598836	-3.891261152	1.433684583	PRR3	not-significant
COL18A1	COL18A1	-0.861446278	8.064614855	-2.391243519	0.036924613	0.32213128	-3.893392513	1.432684052	COL18A1	not-significant
ORM1	ORM1	-1.521206035	2.432500224	-2.389853008	0.037013804	0.322699841	-3.895624311	1.431636281	ORM1	down-regulated
HDGFRP3	HDGFRP3	-0.413104919	7.678476947	-2.388830678	0.037079513	0.323063071	-3.89726496	1.430865979	HDGFRP3	not-significant
CDK16	CDK16	0.46320842	7.623330481	2.387883039	0.037140523	0.323384916	-3.898785582	1.430151986	CDK16	not-significant
MYOZ2	MYOZ2	-1.218340965	3.928864025	-2.386784475	0.037211372	0.323612422	-3.900548191	1.429324316	MYOZ2	down-regulated
RND2	RND2	0.997052698	5.891415253	2.386730967	0.037214826	0.323612422	-3.900634037	1.429284004	RND2	not-significant
YIPF6	YIPF6	0.423542993	8.199901787	2.386167182	0.037251241	0.323719547	-3.901538526	1.428859258	YIPF6	not-significant
VAV3	VAV3	0.69836607	6.034046869	2.385301479	0.037307223	0.323996475	-3.902927278	1.428207072	VAV3	not-significant
GPR176	GPR176	-0.972384261	4.994821159	-2.383793933	0.037404908	0.324634975	-3.905345359	1.427071407	GPR176	not-significant
PARP12	PARP12	-0.522312064	7.13766902	-2.381975783	0.037523051	0.325359501	-3.908261117	1.425701857	PARP12	not-significant
NENF	NENF	0.437830482	8.471184851	2.381360496	0.037563114	0.325359501	-3.90924772	1.425238407	NENF	not-significant
VAV1	VAV1	0.610983248	5.851762234	2.381337872	0.037564588	0.325359501	-3.909283996	1.425221366	VAV1	not-significant
SNRK	SNRK	-0.534132049	8.672346421	-2.38102069	0.037585258	0.325359501	-3.909792565	1.424982461	SNRK	not-significant
CST5	CST5	-1.486614578	4.212221941	-2.379586561	0.037678855	0.325588928	-3.912091826	1.423902302	CST5	down-regulated
IL20RA	IL20RA	-1.87191352	3.440601963	-2.379555604	0.037680878	0.325588928	-3.912141454	1.423878987	IL20RA	down-regulated
SCO2	SCO2	0.685788686	6.252379997	2.379452647	0.037687606	0.325588928	-3.912306505	1.423801444	SCO2	not-significant
SURF2	SURF2	0.890683875	3.371204916	2.379130009	0.037708699	0.325588928	-3.912823714	1.423558451	SURF2	not-significant
EPS15	EPS15	-0.378583359	7.9041348	-2.378352576	0.037759571	0.325611865	-3.914069918	1.422972943	EPS15	not-significant
CAPZA1	CAPZA1	0.416080057	8.791957256	2.378175447	0.037771172	0.325611865	-3.914353836	1.422839545	CAPZA1	not-significant
MAST3	MAST3	0.767595997	5.937597852	2.377073979	0.037843384	0.325611865	-3.916119242	1.422010038	MAST3	not-significant
C8orf44-SGK3	C8orf44-SGK3	-0.719918403	4.747729796	-2.376991	0.037848829	0.325611865	-3.91625223	1.421947549	C8orf44-SGK3	not-significant
GSTA4	GSTA4	0.503642096	8.654115926	2.376761597	0.037863888	0.325611865	-3.916619881	1.421774793	GSTA4	not-significant
FHIT	FHIT	0.925345694	5.012692581	2.37592621	0.037918775	0.325611865	-3.91795863	1.421145706	FHIT	not-significant
RRAS2	RRAS2	-0.387472862	7.327777049	-2.375881104	0.03792174	0.325611865	-3.918030911	1.42111174	RRAS2	not-significant
CCNJ	CCNJ	0.547180212	5.288771768	2.37585317	0.037923577	0.325611865	-3.918075675	1.421090705	CCNJ	not-significant
APIP	APIP	-0.743907265	6.852847624	-2.375763403	0.03792948	0.325611865	-3.918219522	1.421023107	APIP	not-significant
AFF4	AFF4	-0.62647677	5.145422089	-2.371394476	0.038217872	0.327661678	-3.925218809	1.417733498	AFF4	not-significant
HCRP1	HCRP1	0.536905283	6.549548434	2.37128393	0.038225197	0.327661678	-3.925395868	1.41765027	HCRP1	not-significant
TXNRD3	TXNRD3	0.458768497	5.86089164	2.370927402	0.03824883	0.327661678	-3.925966891	1.41738185	TXNRD3	not-significant
NCF2	NCF2	-0.718590032	5.70311275	-2.370671347	0.038265811	0.327661678	-3.92637698	1.417189076	NCF2	not-significant
YIPF5	YIPF5	-0.490008804	6.995508679	-2.369010786	0.038376118	0.328279388	-3.929036196	1.415938958	YIPF5	not-significant
RABGGTA	RABGGTA	-0.764791746	5.713185277	-2.368849937	0.038386819	0.328279388	-3.929293753	1.415817871	RABGGTA	not-significant
DLK1	DLK1	0.979800632	5.559497884	2.368103587	0.038436512	0.328495253	-3.930488774	1.415256032	DLK1	not-significant
NKG7	NKG7	-1.445178153	2.832486533	-2.366802632	0.03852328	0.32876165	-3.932571563	1.414276742	NKG7	down-regulated
C1orf115	C1orf115	-0.782333116	7.070025254	-2.366542233	0.03854067	0.32876165	-3.932988417	1.414080734	C1orf115	not-significant
KLF6	KLF6	-0.974912282	8.832156622	-2.366266239	0.038559111	0.32876165	-3.933430223	1.41387299	KLF6	not-significant
PPP4R2	PPP4R2	-1.398873446	3.528477323	-2.365954214	0.038579969	0.32876165	-3.933929691	1.413638129	PPP4R2	down-regulated
TUBB1	TUBB1	1.365476565	4.258720822	2.365803684	0.038590035	0.32876165	-3.934170642	1.413524826	TUBB1	up-regulated
MAN2B2	MAN2B2	-0.584019146	6.656564198	-2.364357578	0.038686871	0.329377766	-3.936485198	1.412436392	MAN2B2	not-significant
NAP1L3	NAP1L3	0.663360919	6.937584498	2.363628797	0.038735762	0.329480373	-3.937651502	1.411887891	NAP1L3	not-significant
PVRIG	PVRIG	-0.818176996	4.925534968	-2.363446955	0.038747971	0.329480373	-3.937942496	1.411751035	PVRIG	not-significant
ZNF3	ZNF3	0.867015281	5.679940193	2.362923928	0.038783107	0.329570549	-3.938779445	1.411357405	ZNF3	not-significant
LOC101929864	LOC101929864	-0.700558793	6.693382704	-2.362374409	0.038820056	0.329676009	-3.939658733	1.410943848	LOC101929864	not-significant
SLC25A30	SLC25A30	-0.705703423	3.891874248	-2.361839088	0.038856083	0.329773512	-3.94051525	1.410540986	SLC25A30	not-significant
CLIP1	CLIP1	0.726592528	8.157085716	2.361152395	0.038902345	0.329957703	-3.941613887	1.410024222	CLIP1	not-significant
TXNIP	TXNIP	-0.792781571	10.10332144	-2.359739038	0.038997731	0.330558051	-3.943874842	1.408960665	TXNIP	not-significant
PDZD2	PDZD2	-0.7498289	6.340784579	-2.359130164	0.039038893	0.330698314	-3.94484875	1.408502507	PDZD2	not-significant
PRSS3P2	PRSS3P2	1.140180461	5.329570054	2.358223804	0.039100245	0.330871365	-3.946298367	1.407820524	PRSS3P2	up-regulated
ELAVL2	ELAVL2	1.486310943	3.22547038	2.358100822	0.039108577	0.330871365	-3.94649505	1.40772799	ELAVL2	up-regulated
DHX16	DHX16	-0.355973445	7.829017473	-2.355723144	0.039270002	0.332027992	-3.950297104	1.405939075	DHX16	not-significant
GEM	GEM	-0.940262936	10.17449346	-2.354894533	0.03932641	0.332122652	-3.951621861	1.405315692	GEM	not-significant
CAD	CAD	0.503890685	7.250456512	2.35483246	0.039330639	0.332122652	-3.951721097	1.405268994	CAD	not-significant
SLC5A3	SLC5A3	0.895042856	8.30097915	2.354058244	0.039383421	0.332359463	-3.952958766	1.404686558	SLC5A3	not-significant
FN3K	FN3K	1.541330108	3.496744281	2.352903124	0.0394623	0.332468849	-3.954805148	1.403817611	FN3K	up-regulated
SP2	SP2	-0.487085165	5.992716991	-2.352810428	0.039468636	0.332468849	-3.954953305	1.403747882	SP2	not-significant
KAT2B	KAT2B	-0.986618127	6.155419105	-2.352781369	0.039470623	0.332468849	-3.95499975	1.403726024	KAT2B	not-significant
ANTXR1	ANTXR1	-0.774705687	5.351981914	-2.351816349	0.039536651	0.332816357	-3.956542059	1.403000122	ANTXR1	not-significant
LOC100129361	LOC100129361	0.536114636	7.201245053	2.349851171	0.039671444	0.333741923	-3.959682304	1.40152199	LOC100129361	not-significant
TPMT	TPMT	-0.468730854	6.550457836	-2.349012131	0.039729131	0.334018066	-3.961022826	1.400890939	TPMT	not-significant
CGGBP1	CGGBP1	-0.412023625	7.713234883	-2.347641837	0.039823518	0.334222468	-3.963211843	1.399860381	CGGBP1	not-significant
RBM4B	RBM4B	0.486519066	7.069271649	2.347623123	0.039824808	0.334222468	-3.963241736	1.399846307	RBM4B	not-significant
MEPE	MEPE	1.196414459	3.422916053	2.347575772	0.039828074	0.334222468	-3.963317372	1.399810697	MEPE	up-regulated
PCOLCE	PCOLCE	-0.967508633	8.254885859	-2.346956645	0.039870796	0.334263983	-3.964306292	1.399345094	PCOLCE	not-significant
TASP1	TASP1	-0.487382454	5.723103717	-2.346709652	0.039887852	0.334263983	-3.964700791	1.39915935	TASP1	not-significant
BIRC2	BIRC2	-0.406626266	8.554719611	-2.346422915	0.039907661	0.334263983	-3.965158754	1.398943722	BIRC2	not-significant
WDR76	WDR76	0.541982503	5.481958416	2.345725459	0.039955885	0.334306209	-3.966272634	1.398419243	WDR76	not-significant
PRAMEF11	PRAMEF11	0.600231857	5.505809955	2.345630301	0.039962469	0.334306209	-3.966424598	1.398347687	PRAMEF11	not-significant
ENSA	ENSA	0.371708497	9.200178436	2.344690951	0.040027518	0.334642007	-3.967924638	1.397641338	ENSA	not-significant
FKBP5	FKBP5	-3.096738963	4.37588366	-2.343959782	0.040078222	0.334857532	-3.969092121	1.397091554	FKBP5	down-regulated
ZDHHC8P1	ZDHHC8P1	1.164046618	3.881344532	2.342886756	0.040152745	0.335271681	-3.970805277	1.396284755	ZDHHC8P1	up-regulated
CLSTN3	CLSTN3	-0.682697701	5.54574093	-2.342367512	0.040188856	0.33527881	-3.971634207	1.395894355	CLSTN3	not-significant
GRIN2A	GRIN2A	0.52405579	5.316627624	2.342156923	0.04020351	0.33527881	-3.97197038	1.395736024	GRIN2A	not-significant
KLHL24	KLHL24	0.609033759	7.210217851	2.341317681	0.040261963	0.335557984	-3.973310019	1.395105057	KLHL24	not-significant
DENND5B	DENND5B	1.259603906	4.136492351	2.340303591	0.040332703	0.335939162	-3.974928583	1.394342669	DENND5B	up-regulated
FEV	FEV	0.717603348	2.956494646	2.339653954	0.040378084	0.33610877	-3.975965349	1.393854296	FEV	not-significant
EXOC5	EXOC5	-1.577325886	5.70218932	-2.338475198	0.040460553	0.336141013	-3.977846344	1.392968189	EXOC5	down-regulated
PELP1	PELP1	0.911659661	5.473465861	2.338367375	0.040468104	0.336141013	-3.978018388	1.392887138	PELP1	not-significant
ARNT	ARNT	-0.486074493	6.516763772	-2.338364349	0.040468316	0.336141013	-3.978023218	1.392884863	ARNT	not-significant
PPEF2	PPEF2	-1.287338539	1.461331517	-2.337517752	0.040527659	0.336141013	-3.979373992	1.392248486	PPEF2	down-regulated
JMJD7	JMJD7	-0.904012995	2.084305844	-2.336812367	0.040577167	0.336141013	-3.980499352	1.391718278	JMJD7	not-significant
PRRG1	PRRG1	-0.543331103	5.950774996	-2.336136824	0.040624636	0.336141013	-3.981577016	1.391210517	PRRG1	not-significant
CHRDL1	CHRDL1	1.047254896	10.7728719	2.335986182	0.040635229	0.336141013	-3.981817317	1.391097292	CHRDL1	up-regulated
STAT3	STAT3	-0.410918156	9.379280115	-2.335817356	0.040647103	0.336141013	-3.982086619	1.3909704	STAT3	not-significant
MPDU1	MPDU1	-1.125182875	5.678011839	-2.335262643	0.040686143	0.336141013	-3.98297143	1.390553479	MPDU1	down-regulated
CACNB3	CACNB3	0.495888309	7.394734799	2.335255631	0.040686637	0.336141013	-3.982982614	1.390548208	CACNB3	not-significant
PLEKHF2	PLEKHF2	-0.676333845	5.99958888	-2.334980199	0.040706035	0.336141013	-3.983421927	1.390341199	PLEKHF2	not-significant
GINS1	GINS1	1.228919975	4.478301801	2.334907309	0.04071117	0.336141013	-3.983538185	1.390286416	GINS1	up-regulated
RAB40B	RAB40B	0.544484046	6.167174763	2.334846005	0.040715489	0.336141013	-3.983635961	1.390240342	RAB40B	not-significant
PSMA4	PSMA4	0.375843424	8.617633301	2.334608399	0.040732234	0.336141013	-3.984014924	1.390061765	PSMA4	not-significant
LOC440434	LOC440434	-0.39862448	7.985429146	-2.333527182	0.040808517	0.336563799	-3.985739246	1.389249185	LOC440434	not-significant
HDDC2	HDDC2	0.601690379	8.397530165	2.333019391	0.040844391	0.336653003	-3.986548994	1.388867573	HDDC2	not-significant
ASPA	ASPA	-1.035209682	4.795605484	-2.332485093	0.040882171	0.336757795	-3.987400956	1.388466053	ASPA	down-regulated
BUB1	BUB1	0.804206638	4.548878606	2.330909988	0.040993742	0.337275277	-3.989912217	1.387282436	BUB1	not-significant
TUG1	TUG1	0.408604153	9.511422018	2.330889418	0.040995201	0.337275277	-3.98994501	1.387266979	TUG1	not-significant
RRP9	RRP9	1.295268869	4.194958386	2.329333348	0.041105718	0.337723745	-3.992425449	1.38609776	RRP9	up-regulated
FXYD2	FXYD2	0.699558558	5.511924811	2.328812431	0.04114278	0.337723745	-3.993255709	1.385706367	FXYD2	not-significant
FLI1	FLI1	-0.536532676	6.681756715	-2.328754042	0.041146936	0.337723745	-3.993348768	1.385662497	FLI1	not-significant
LOC100996693	LOC100996693	0.538080199	8.501575293	2.328707322	0.041150262	0.337723745	-3.993423228	1.385627395	LOC100996693	not-significant
LINC00623	LINC00623	1.073709077	6.271802188	2.326958977	0.041274911	0.33828646	-3.996209396	1.384313855	LINC00623	up-regulated
ZMAT5	ZMAT5	1.344233981	4.754800744	2.326750777	0.041289779	0.33828646	-3.996541145	1.384157441	ZMAT5	up-regulated
L2HGDH	L2HGDH	0.915171187	4.115572653	2.326686575	0.041294365	0.33828646	-3.996643445	1.384109208	L2HGDH	not-significant
VIPAS39	VIPAS39	0.450897228	7.47449908	2.326125037	0.041334496	0.338376321	-3.997538159	1.383687352	VIPAS39	not-significant
LYRM4	LYRM4	0.407002246	7.216891013	2.325337237	0.041390861	0.338376321	-3.998793279	1.383095538	LYRM4	not-significant
RSAD1	RSAD1	0.500187857	7.139966957	2.325098305	0.041407971	0.338376321	-3.999173921	1.382916052	RSAD1	not-significant
RCAN1	RCAN1	-1.049170341	7.503012597	-2.324831224	0.041427104	0.338376321	-3.999599394	1.382715422	RCAN1	down-regulated
PPFIA4	PPFIA4	1.779893579	2.715059447	2.324773159	0.041431265	0.338376321	-3.999691892	1.382671804	PPFIA4	up-regulated
BDKRB2	BDKRB2	-1.200131317	5.86020418	-2.324264922	0.041467702	0.338396961	-4.000501494	1.382290029	BDKRB2	down-regulated
SELE	SELE	-3.174361151	4.57390902	-2.323931623	0.041491614	0.338396961	-4.0010324	1.382039667	SELE	down-regulated
IRAK3	IRAK3	-0.823402203	4.423517516	-2.323684458	0.041509356	0.338396961	-4.001426092	1.381854009	IRAK3	not-significant
TNFRSF1B	TNFRSF1B	-0.4894516	6.013196094	-2.32284981	0.04156932	0.338653689	-4.002755451	1.381227081	TNFRSF1B	not-significant
ZFP69B	ZFP69B	-1.108364484	3.113758615	-2.322544706	0.041591261	0.338653689	-4.003241362	1.380997916	ZFP69B	down-regulated
CCT8	CCT8	0.43862297	8.846420148	2.320394753	0.041746188	0.339709289	-4.006664882	1.379383176	CCT8	not-significant
PRRX1	PRRX1	-0.673965525	7.83582123	-2.319650995	0.041799914	0.339912238	-4.007849011	1.378824612	PRRX1	not-significant
IRF9	IRF9	-0.429025834	8.295060448	-2.319317517	0.041824025	0.339912238	-4.008379902	1.378574176	IRF9	not-significant
CASP9	CASP9	-0.491052904	7.486169345	-2.318999511	0.04184703	0.339912238	-4.00888614	1.378335364	CASP9	not-significant
ADH1B	ADH1B	-2.179561774	7.612015035	-2.318638394	0.041873168	0.33991904	-4.009460986	1.378064182	ADH1B	down-regulated
RUNDC3A	RUNDC3A	1.14650791	5.487457454	2.316572316	0.042023019	0.340664017	-4.012749384	1.37651275	RUNDC3A	up-regulated
ARPC1B	ARPC1B	-0.497695962	8.407799582	-2.316548586	0.042024743	0.340664017	-4.012787148	1.376494932	ARPC1B	not-significant
ARHGAP17	ARHGAP17	-0.635426695	7.933659261	-2.31617951	0.042051568	0.340664017	-4.013374486	1.376217808	ARHGAP17	not-significant
GPR37	GPR37	-1.323476796	0.749439554	-2.315891433	0.042072517	0.340664017	-4.013832903	1.376001507	GPR37	down-regulated
LTBP1	LTBP1	-0.483915322	8.62769604	-2.315627476	0.042091721	0.340664017	-4.014252925	1.37580332	LTBP1	not-significant
FLII	FLII	-0.397529222	7.813350702	-2.314066103	0.042205491	0.341379151	-4.016737182	1.374631045	FLII	not-significant
SRPX2	SRPX2	0.735504042	5.81339689	2.313526079	0.042244909	0.341492392	-4.017596285	1.374225619	SRPX2	not-significant
RBPJL	RBPJL	1.382243401	3.530684716	2.312234675	0.042339318	0.34178983	-4.0196505	1.373256138	RBPJL	up-regulated
EPS8L2	EPS8L2	-1.399258664	4.004963894	-2.312020913	0.042354965	0.34178983	-4.019990496	1.373095669	EPS8L2	down-regulated
HAGH	HAGH	-0.500680168	6.404848155	-2.311979123	0.042358025	0.34178983	-4.020056964	1.373064297	HAGH	not-significant
PLEKHA5	PLEKHA5	0.624457808	8.407049789	2.310909089	0.042436439	0.342171268	-4.021758743	1.372261065	PLEKHA5	not-significant
GABRB3	GABRB3	1.43587363	2.67826002	2.310299166	0.042481199	0.342171268	-4.022728663	1.371803239	GABRB3	up-regulated
KIF1B	KIF1B	-0.519880562	6.876142853	-2.30992749	0.042508496	0.342171268	-4.023319678	1.371524256	KIF1B	not-significant
CD69	CD69	-1.006719791	4.799744907	-2.309691694	0.042525823	0.342171268	-4.02369461	1.371347269	CD69	down-regulated
VPS72	VPS72	0.469526819	7.917169632	2.309574011	0.042534474	0.342171268	-4.023881731	1.371258937	VPS72	not-significant
CRH	CRH	-1.624613037	3.442905148	-2.308989027	0.042577498	0.342171268	-4.024811837	1.370819863	CRH	down-regulated
DLX4	DLX4	1.058947114	4.922990091	2.308721403	0.042597195	0.342171268	-4.025237327	1.370618996	DLX4	up-regulated
GOLT1B	GOLT1B	-0.560664738	6.616992403	-2.308432949	0.042618435	0.342171268	-4.02569592	1.370402498	GOLT1B	not-significant
FAM107A	FAM107A	-0.758466338	7.221706143	-2.308192455	0.042636152	0.342171268	-4.026078251	1.370221999	FAM107A	not-significant
SOAT2	SOAT2	1.515949632	3.268240304	2.307869109	0.042659983	0.342171268	-4.026592282	1.36997932	SOAT2	up-regulated
FZD3	FZD3	0.68227633	4.919334032	2.304730454	0.04289198	0.343656181	-4.031580776	1.367623905	FZD3	not-significant
GRN	GRN	-0.558864834	9.02042326	-2.304672542	0.042896272	0.343656181	-4.031672801	1.367580448	GRN	not-significant
ZFX	ZFX	-2.254845696	2.03775066	-2.303785298	0.042962081	0.343850285	-4.033082595	1.366914687	ZFX	down-regulated
PSME1	PSME1	-0.471643721	8.977928789	-2.303098638	0.04301308	0.343850285	-4.034173559	1.366399461	PSME1	not-significant
PICK1	PICK1	-0.691351539	5.77911369	-2.302836466	0.043032567	0.343850285	-4.034590074	1.366202749	PICK1	not-significant
MAD2L1BP	MAD2L1BP	0.379441386	6.697718684	2.30266794	0.043045098	0.343850285	-4.034857804	1.366076302	MAD2L1BP	not-significant
IRX5	IRX5	-0.978602214	3.469984165	-2.302622609	0.043048469	0.343850285	-4.034929818	1.36604229	IRX5	not-significant
ID1	ID1	-0.93858981	8.895233866	-2.301422659	0.043137801	0.344359098	-4.036835957	1.365141993	ID1	not-significant
DHX8	DHX8	-0.926873808	5.078087661	-2.300829045	0.04318206	0.344368944	-4.037778813	1.364696639	DHX8	not-significant
GALT	GALT	-0.37165143	6.592633343	-2.300478119	0.043208246	0.344368944	-4.038336167	1.364433366	GALT	not-significant
SYN2	SYN2	0.395529744	6.449320956	2.300056691	0.043239712	0.344368944	-4.039005462	1.364117208	SYN2	not-significant
LMNA	LMNA	0.709661305	9.364222271	2.3000319	0.043241564	0.344368944	-4.039044833	1.36409861	LMNA	not-significant
KIF26B	KIF26B	1.869270978	2.777986969	2.299180958	0.04330517	0.344671185	-4.040396151	1.363460251	KIF26B	up-regulated
KPNA5	KPNA5	-1.492553952	3.99743088	-2.298134997	0.043383478	0.345075301	-4.042056963	1.362675634	KPNA5	down-regulated
TNC	TNC	1.131742471	8.890916055	2.297816986	0.043407314	0.345075301	-4.042561867	1.36243709	TNC	up-regulated
RFXAP	RFXAP	-1.315471086	3.581867899	-2.296766245	0.043486159	0.345369322	-4.044229978	1.361648946	RFXAP	down-regulated
CRYL1	CRYL1	0.66961805	7.195684522	2.296585513	0.043499735	0.345369322	-4.044516877	1.361513388	CRYL1	not-significant
ENG	ENG	-0.521765598	8.009545234	-2.296213623	0.043527683	0.345369322	-4.045107206	1.361234453	ENG	not-significant
HADHA	HADHA	-0.347243197	8.408308226	-2.295955039	0.043547126	0.345369322	-4.045517659	1.361040506	HADHA	not-significant
ABCA3	ABCA3	-0.985182897	5.173738222	-2.295086294	0.043612508	0.345582508	-4.046896526	1.36038894	ABCA3	not-significant
IL18R1	IL18R1	-1.13209586	3.903945234	-2.294480286	0.043658173	0.345582508	-4.047858288	1.359934446	IL18R1	down-regulated
LOC257152	LOC257152	-0.62746596	4.294424162	-2.294304979	0.043671391	0.345582508	-4.048136495	1.359802973	LOC257152	not-significant
SYNJ1	SYNJ1	-0.537235213	5.410912708	-2.292587484	0.0438011	0.345582508	-4.050861768	1.358514984	SYNJ1	not-significant
GS1-124K5.9	GS1-124K5.9	0.735287254	4.105075628	2.292545114	0.043804304	0.345582508	-4.050928991	1.358483212	GS1-124K5.9	not-significant
ARF3	ARF3	-0.370013846	8.630869014	-2.292526071	0.043805745	0.345582508	-4.050959205	1.358468931	ARF3	not-significant
LOC284009	LOC284009	-1.323154556	4.191421334	-2.292008859	0.043844883	0.345582508	-4.051779777	1.358081088	LOC284009	down-regulated
ATP8B1	ATP8B1	0.825303824	8.379823702	2.291893339	0.043853629	0.345582508	-4.051963046	1.357994464	ATP8B1	not-significant
CCT6A	CCT6A	0.367607841	7.944257915	2.291378259	0.043892646	0.345582508	-4.052780169	1.357608234	CCT6A	not-significant
MED13	MED13	0.443535281	8.399823537	2.290937035	0.043926096	0.345582508	-4.053480083	1.357277393	MED13	not-significant
SGPP1	SGPP1	-0.709508784	5.818895593	-2.290904855	0.043928537	0.345582508	-4.053531129	1.357253263	SGPP1	not-significant
H2AFB1	H2AFB1	0.75609008	2.076790516	2.290585371	0.043952774	0.345582508	-4.0540379	1.357013712	H2AFB1	not-significant
ARFIP2	ARFIP2	0.40807395	7.674000695	2.289987864	0.043998138	0.345582508	-4.054985621	1.356565707	ARFIP2	not-significant
NAP1L4	NAP1L4	0.346116154	7.706662708	2.289651032	0.04402373	0.345582508	-4.055519844	1.356313161	NAP1L4	not-significant
THTPA	THTPA	0.439764032	7.481778028	2.289553191	0.044031167	0.345582508	-4.055675019	1.356239803	THTPA	not-significant
IARS	IARS	0.635830368	9.155205911	2.289331914	0.04404799	0.345582508	-4.056025952	1.3560739	IARS	not-significant
FAM3C	FAM3C	-0.581241804	8.135328176	-2.288903127	0.044080608	0.345582508	-4.056705959	1.355752421	FAM3C	not-significant
NUDT2	NUDT2	1.178123887	4.79177381	2.288886873	0.044081845	0.345582508	-4.056731734	1.355740236	NUDT2	up-regulated
CBX7	CBX7	-0.715730891	7.851567307	-2.288352167	0.044122554	0.345582508	-4.057579662	1.355339356	CBX7	not-significant
SLIT3	SLIT3	-0.52301474	7.647494754	-2.288241495	0.044130984	0.345582508	-4.057755156	1.355256385	SLIT3	not-significant
TSC22D1	TSC22D1	-0.479451327	10.37990517	-2.28794563	0.044153529	0.345582508	-4.0582243	1.355034576	TSC22D1	not-significant
MGLL	MGLL	-0.363825186	8.038140959	-2.287825709	0.044162671	0.345582508	-4.05841445	1.354944673	MGLL	not-significant
CDC42EP1	CDC42EP1	-0.638374399	7.062634577	-2.287786961	0.044165625	0.345582508	-4.05847589	1.354915624	CDC42EP1	not-significant
PRSS22	PRSS22	-0.552548586	5.491806755	-2.287378235	0.044196796	0.345604464	-4.059123951	1.354609213	PRSS22	not-significant
RPS11	RPS11	-0.678278545	6.921693214	-2.287075748	0.044219879	0.345604464	-4.059603541	1.354382451	RPS11	not-significant
LOC100506469	LOC100506469	0.337394438	7.084830316	2.28671103	0.044247726	0.345621048	-4.060181774	1.354109041	LOC100506469	not-significant
BDH2	BDH2	0.399562721	8.385298308	2.283594008	0.044486413	0.34728353	-4.065122447	1.351772614	BDH2	not-significant
GPSM2	GPSM2	0.641027209	6.46951745	2.283068157	0.044526802	0.347396974	-4.065955754	1.351378492	GPSM2	not-significant
BHLHB9	BHLHB9	0.793941322	5.618795591	2.28230177	0.044585731	0.347462767	-4.067170132	1.350804112	BHLHB9	not-significant
C4orf27	C4orf27	0.549482353	7.821666229	2.28214217	0.044598012	0.347462767	-4.067423011	1.350684501	C4orf27	not-significant
WBP4	WBP4	-0.388120705	7.468820946	-2.281949755	0.044612823	0.347462767	-4.067727876	1.350540298	WBP4	not-significant
ENOX2	ENOX2	0.561866709	6.231000868	2.281357879	0.044658411	0.34761631	-4.068665606	1.350096734	ENOX2	not-significant
COA4	COA4	0.483975971	6.87928168	2.280463222	0.044727406	0.347771926	-4.070082902	1.349426289	COA4	not-significant
TPBG	TPBG	-0.473386788	8.464233593	-2.280427356	0.044730174	0.347771926	-4.070139716	1.349399412	TPBG	not-significant
CAMK1D	CAMK1D	1.129982398	4.916279009	2.278716877	0.044862379	0.34859807	-4.072848941	1.3481177	CAMK1D	up-regulated
ITGB5	ITGB5	-0.727148603	8.593616052	-2.277734864	0.044938451	0.348983087	-4.074404072	1.347381906	ITGB5	not-significant
CNOT8	CNOT8	-0.480891455	7.361401905	-2.277406956	0.04496388	0.348983087	-4.074923308	1.347136223	CNOT8	not-significant
LAMP5	LAMP5	2.110375396	6.79813241	2.276688864	0.045019616	0.349204555	-4.076060311	1.346598214	LAMP5	up-regulated
KRT20	KRT20	0.99617188	3.475841894	2.276090139	0.045066138	0.349204555	-4.07700823	1.346149655	KRT20	not-significant
BCAN	BCAN	0.626907568	7.193895844	2.276021815	0.04507145	0.349204555	-4.077116398	1.346098468	BCAN	not-significant
MBOAT7	MBOAT7	-0.958545948	6.12610151	-2.275701223	0.045096383	0.349204555	-4.077623932	1.345858291	MBOAT7	not-significant
PIP4K2C	PIP4K2C	-0.487572619	7.115493009	-2.274310399	0.045204703	0.349697168	-4.079825521	1.344816383	PIP4K2C	not-significant
ATP1A1	ATP1A1	-0.666114565	8.759801494	-2.273929365	0.045234422	0.349697168	-4.080428602	1.344530954	ATP1A1	not-significant
SNAP91	SNAP91	1.324356712	3.556689907	2.273882415	0.045238085	0.349697168	-4.080502911	1.344495784	SNAP91	up-regulated
LAGE3	LAGE3	0.666049067	6.46527093	2.270934048	0.045468705	0.351277778	-4.08516837	1.342287411	LAGE3	not-significant
ANKRD36	ANKRD36	0.525154073	4.913424629	2.269196005	0.045605186	0.351387855	-4.087917763	1.340985771	ANKRD36	not-significant
EIF4EBP2	EIF4EBP2	-0.367648002	7.542008121	-2.269035438	0.045617814	0.351387855	-4.08817173	1.340865527	EIF4EBP2	not-significant
UBXN4	UBXN4	-0.590196738	7.801657403	-2.268823685	0.045634474	0.351387855	-4.088506648	1.340706953	UBXN4	not-significant
SLC2A8	SLC2A8	0.954844537	5.459287239	2.26849209	0.045660573	0.351387855	-4.089031096	1.340458638	SLC2A8	not-significant
EFNB3	EFNB3	0.703751264	6.093828378	2.267768795	0.045717554	0.351387855	-4.090174969	1.339917017	EFNB3	not-significant
FBXO17	FBXO17	1.601518432	5.74720402	2.267683691	0.045724263	0.351387855	-4.090309554	1.33985329	FBXO17	up-regulated
ZDHHC4	ZDHHC4	0.355705929	6.987876851	2.267682065	0.045724391	0.351387855	-4.090312124	1.339852073	ZDHHC4	not-significant
TUBB2B	TUBB2B	1.309196066	4.624619119	2.267655727	0.045726467	0.351387855	-4.090353775	1.339832351	TUBB2B	up-regulated
AKR1D1	AKR1D1	1.519818221	2.954407206	2.267437378	0.045743685	0.351387855	-4.090699062	1.339668851	AKR1D1	up-regulated
MLNR	MLNR	0.905985658	2.722727131	2.267427045	0.0457445	0.351387855	-4.090715401	1.339661114	MLNR	not-significant
DYRK4	DYRK4	0.632918928	7.306242983	2.267009504	0.045777443	0.351439973	-4.091375652	1.339348465	DYRK4	not-significant
TROAP	TROAP	0.707660608	5.931385418	2.265907201	0.045864523	0.351710258	-4.093118524	1.338523115	TROAP	not-significant
TFE3	TFE3	-0.529495475	7.655686957	-2.265875538	0.045867027	0.351710258	-4.093168583	1.338499409	TFE3	not-significant
MTMR11	MTMR11	0.429731363	7.649680693	2.265570097	0.045891186	0.351710258	-4.093651474	1.338270719	MTMR11	not-significant
EFS	EFS	0.447081982	6.547719525	2.264933252	0.045941597	0.351895867	-4.094658237	1.337793916	EFS	not-significant
CRIP1	CRIP1	-1.300878678	6.936730101	-2.264346681	0.045988075	0.352051162	-4.095585447	1.337354768	CRIP1	down-regulated
MKRN1	MKRN1	0.41617284	8.378643136	2.263675161	0.04604134	0.352131636	-4.096646848	1.336852041	MKRN1	not-significant
SHC1	SHC1	-0.34928946	9.142971766	-2.263174393	0.0460811	0.352131636	-4.097438295	1.33647716	SHC1	not-significant
JAG2	JAG2	-0.447789523	7.368090454	-2.26269768	0.046118981	0.352131636	-4.098191675	1.336120296	JAG2	not-significant
PAK1IP1	PAK1IP1	0.579321503	5.081639979	2.261611541	0.046205401	0.352131636	-4.099907985	1.33530726	PAK1IP1	not-significant
LA16c-358B7.3	LA16c-358B7.3	-1.543898067	2.089340883	-2.261408373	0.046221583	0.352131636	-4.100229002	1.335155183	LA16c-358B7.3	down-regulated
WSCD2	WSCD2	1.721854154	4.395641757	2.261395044	0.046222645	0.352131636	-4.100250062	1.335145205	WSCD2	up-regulated
UTP14A	UTP14A	0.414525299	6.284557533	2.261112823	0.046245134	0.352131636	-4.100695971	1.334933959	UTP14A	not-significant
CLDND1	CLDND1	-0.672383872	7.949803369	-2.26091001	0.046261302	0.352131636	-4.101016405	1.334782152	CLDND1	not-significant
OR7E2P	OR7E2P	-0.785783875	3.64521664	-2.260854126	0.046265757	0.352131636	-4.101104698	1.334740323	OR7E2P	not-significant
RP4-595K12.1	RP4-595K12.1	0.407935798	9.238666331	2.260787225	0.046271092	0.352131636	-4.101210394	1.334690248	RP4-595K12.1	not-significant
ATP6AP1	ATP6AP1	-0.481814471	8.33193158	-2.260312562	0.04630896	0.352131636	-4.10196029	1.33433497	ATP6AP1	not-significant
SLC38A2	SLC38A2	-0.674087445	10.11216439	-2.259391018	0.046382565	0.352131636	-4.103416049	1.333645239	SLC38A2	not-significant
HERC5	HERC5	0.984514783	7.431262985	2.258843428	0.046426355	0.352131636	-4.104280988	1.333235413	HERC5	not-significant
NOTCH1	NOTCH1	-0.465930025	6.45693196	-2.258675062	0.046439827	0.352131636	-4.104546915	1.333109407	NOTCH1	not-significant
RIT2	RIT2	-0.99861271	2.290641205	-2.258447965	0.046458004	0.352131636	-4.104905596	1.332939449	RIT2	not-significant
HLA-DRB4	HLA-DRB4	-2.659005092	3.461252079	-2.258084832	0.046487085	0.352131636	-4.105479111	1.332667688	HLA-DRB4	down-regulated
PCYOX1L	PCYOX1L	0.706480509	6.463193911	2.257882908	0.046503263	0.352131636	-4.105798008	1.332516575	PCYOX1L	not-significant
FUT1	FUT1	-1.104832256	5.152923762	-2.25759373	0.046526441	0.352131636	-4.106254688	1.332300167	FUT1	down-regulated
FCER1A	FCER1A	-0.950253193	5.311566873	-2.257247883	0.046554176	0.352131636	-4.106800839	1.332041356	FCER1A	not-significant
ZNF562	ZNF562	0.607875305	6.604815796	2.25717694	0.046559867	0.352131636	-4.106912868	1.331988266	ZNF562	not-significant
IL6	IL6	-1.379066202	6.077540644	-2.257035425	0.046571222	0.352131636	-4.107136333	1.331882367	IL6	down-regulated
MYO10	MYO10	-0.502938015	6.342321285	-2.256985755	0.046575208	0.352131636	-4.107214766	1.331845198	MYO10	not-significant
CYP51A1	CYP51A1	-0.787156051	6.814435855	-2.256128247	0.046644074	0.352310081	-4.108568754	1.331203524	CYP51A1	not-significant
P2RY14	P2RY14	-0.931914545	5.442721151	-2.255935173	0.046659593	0.352310081	-4.108873592	1.331059051	P2RY14	not-significant
NTSR1	NTSR1	-0.82952837	2.299840268	-2.255712723	0.04667748	0.352310081	-4.109224802	1.330892599	NTSR1	not-significant
TUFT1	TUFT1	-0.639593993	6.469564215	-2.254344851	0.046787613	0.352943052	-4.111384189	1.329869115	TUFT1	not-significant
USP34	USP34	0.474201881	9.179246172	2.253926387	0.046821355	0.352987911	-4.112044715	1.329556024	USP34	not-significant
SST	SST	1.380260632	4.53835355	2.25353538	0.046852904	0.352987911	-4.112661865	1.329263484	SST	up-regulated
RECQL5	RECQL5	-0.446585516	5.169464515	-2.253086853	0.04688912	0.352987911	-4.113369764	1.328927918	RECQL5	not-significant
B4GALT2	B4GALT2	0.667980843	7.251578281	2.25265156	0.046924293	0.352987911	-4.114056732	1.328602262	B4GALT2	not-significant
GAD2	GAD2	0.776221832	5.342066262	2.252643704	0.046924928	0.352987911	-4.114069129	1.328596385	GAD2	not-significant
TCEB3-AS1	TCEB3-AS1	1.266280578	5.055984676	2.252242195	0.046957394	0.353034467	-4.114702745	1.328296011	TCEB3-AS1	up-regulated
MSH6	MSH6	0.370280431	8.190284136	2.251306234	0.04703316	0.353406326	-4.11617963	1.327595837	MSH6	not-significant
OCLN	OCLN	-1.192409392	4.464652194	-2.249804863	0.047154943	0.353804203	-4.118548294	1.326472776	OCLN	down-regulated
SMARCC1	SMARCC1	0.383513712	7.768694716	2.249702068	0.047163292	0.353804203	-4.118710452	1.326395886	SMARCC1	not-significant
RWDD2A	RWDD2A	0.414413269	5.741975646	2.249679621	0.047165116	0.353804203	-4.118745861	1.326379097	RWDD2A	not-significant
CYP2B6	CYP2B6	0.838409573	5.611391252	2.248715533	0.047243493	0.354100727	-4.120266583	1.325657997	CYP2B6	not-significant
RASSF1	RASSF1	-0.453918158	6.427394945	-2.248545152	0.047257358	0.354100727	-4.120535315	1.325530563	RASSF1	not-significant
SYMPK	SYMPK	0.652666634	5.677740207	2.247765147	0.04732088	0.354235496	-4.121765491	1.324947188	SYMPK	not-significant
PTPRR	PTPRR	1.062027185	5.748828361	2.247222007	0.047365161	0.354235496	-4.122622018	1.324540985	PTPRR	up-regulated
UQCR10	UQCR10	0.467358154	9.663732784	2.247212052	0.047365973	0.354235496	-4.122637716	1.32453354	UQCR10	not-significant
PDS5B	PDS5B	0.34929789	7.234572455	2.24703017	0.04738081	0.354235496	-4.122924528	1.324397517	PDS5B	not-significant
DUSP21	DUSP21	0.964989089	2.612705529	2.245448637	0.047510017	0.354738358	-4.125418154	1.323214812	DUSP21	not-significant
SLC9A5	SLC9A5	1.181239144	3.867527977	2.245357001	0.047517514	0.354738358	-4.12556262	1.323146288	SLC9A5	up-regulated
KLRF1	KLRF1	-1.756298637	3.772018799	-2.245237615	0.047527283	0.354738358	-4.125750833	1.323057015	KLRF1	down-regulated
DYNC1LI1	DYNC1LI1	-0.489051137	6.205503317	-2.244187703	0.047613275	0.355182872	-4.127405889	1.322271943	DYNC1LI1	not-significant
LRP1	LRP1	-0.549306102	7.461412571	-2.243484109	0.047670987	0.355271945	-4.128514882	1.321745859	LRP1	not-significant
ATHL1	ATHL1	-1.864970211	4.877612168	-2.243397403	0.047678103	0.355271945	-4.128651537	1.321681031	ATHL1	down-regulated
RWDD2B	RWDD2B	0.7506044	6.944494798	2.24193445	0.047798333	0.355660827	-4.130957035	1.32058725	RWDD2B	not-significant
RP11-69I8.2	RP11-69I8.2	-1.689308296	1.519134813	-2.241888633	0.047802103	0.355660827	-4.131029232	1.320552996	RP11-69I8.2	down-regulated
RFC4	RFC4	0.476256289	6.802143426	2.241547307	0.047830198	0.355660827	-4.131567062	1.320297818	RFC4	not-significant
PLCXD1	PLCXD1	-1.188405721	5.164270485	-2.24147463	0.047836183	0.355660827	-4.131681577	1.320243485	PLCXD1	down-regulated
KLRC3	KLRC3	-1.091815871	1.180251783	-2.241022853	0.047873398	0.35569546	-4.132393399	1.319905743	KLRC3	down-regulated
CERS6	CERS6	-0.505111825	8.058341344	-2.24052749	0.047914237	0.35569546	-4.133173842	1.319535427	CERS6	not-significant
KLF7	KLF7	-0.533165241	8.245802655	-2.240397482	0.04792496	0.35569546	-4.13337866	1.319438241	KLF7	not-significant
USP5	USP5	0.465194356	6.863773631	2.240133493	0.047946742	0.35569546	-4.133794544	1.319240898	USP5	not-significant
CBR4	CBR4	0.658909176	6.464323606	2.239684266	0.04798383	0.355774147	-4.134502215	1.318905091	CBR4	not-significant
LRRC8D	LRRC8D	0.733098581	7.311625437	2.237984273	0.04812443	0.356531584	-4.137179812	1.317634397	LRRC8D	not-significant
RNF13	RNF13	-0.425781993	8.737026532	-2.237494461	0.048165015	0.356531584	-4.137951177	1.317268303	RNF13	not-significant
IDH3A	IDH3A	-0.403050352	6.828473822	-2.237338837	0.048177916	0.356531584	-4.138196246	1.317151988	IDH3A	not-significant
FAM212B	FAM212B	1.457274899	3.716943653	2.236807698	0.048221973	0.356531584	-4.139032613	1.316755023	FAM212B	up-regulated
POMT2	POMT2	0.869927418	4.128837339	2.236650624	0.04823501	0.356531584	-4.139279942	1.31663763	POMT2	not-significant
PRO2012	PRO2012	-1.588360942	4.023085092	-2.236527728	0.048245212	0.356531584	-4.139473448	1.316545783	PRO2012	down-regulated
S1PR1	S1PR1	-1.1236852	6.645676633	-2.235256329	0.048350879	0.35701584	-4.141475142	1.315595629	S1PR1	down-regulated
TIMM9	TIMM9	0.436675906	7.510913773	2.235023443	0.048370258	0.35701584	-4.141841759	1.315421595	TIMM9	not-significant
APOBR	APOBR	-1.078507764	2.93566607	-2.2338385	0.048468978	0.35701584	-4.143706946	1.314536136	APOBR	down-regulated
ASB7	ASB7	-0.641483491	4.972615614	-2.233753891	0.048476035	0.35701584	-4.143840116	1.314472914	ASB7	not-significant
MRPL46	MRPL46	0.49629753	7.013347581	2.233703227	0.04848026	0.35701584	-4.143919857	1.314435056	MRPL46	not-significant
USP16	USP16	-0.393804471	7.749990241	-2.233469585	0.048499753	0.35701584	-4.144287582	1.314260475	USP16	not-significant
CDK5	CDK5	1.771047057	4.841624734	2.233390139	0.048506383	0.35701584	-4.144412617	1.314201112	CDK5	up-regulated
MRPS7	MRPS7	0.415729958	7.329164266	2.233086938	0.048531693	0.35701584	-4.144889797	1.31397456	MRPS7	not-significant
FAM131B	FAM131B	0.577761408	5.688727873	2.232600862	0.048572295	0.35701584	-4.145654742	1.313611372	FAM131B	not-significant
SPTAN1	SPTAN1	-0.381866828	9.468260098	-2.232372273	0.048591401	0.35701584	-4.146014456	1.313440579	SPTAN1	not-significant
GALNT4	GALNT4	-1.056487563	3.762822874	-2.231831421	0.048636635	0.35701584	-4.146865513	1.313036483	GALNT4	down-regulated
GYPC	GYPC	-0.462544618	8.165700862	-2.231643304	0.048652377	0.35701584	-4.147161508	1.312895936	GYPC	not-significant
ANAPC5	ANAPC5	0.426341984	8.984677427	2.23159767	0.048656197	0.35701584	-4.147233311	1.312861842	ANAPC5	not-significant
HUWE1	HUWE1	0.382079403	9.075911943	2.23010904	0.048780954	0.357611257	-4.149575316	1.311749709	HUWE1	not-significant
GPM6A	GPM6A	-1.04183512	5.196047338	-2.229994343	0.048790579	0.357611257	-4.149755745	1.311664024	GPM6A	down-regulated
PTK7	PTK7	0.743077122	7.808848483	2.226921668	0.049049114	0.359237571	-4.154588197	1.309368834	PTK7	not-significant
OR10H2	OR10H2	1.298084845	2.878760272	2.226722196	0.049065943	0.359237571	-4.154901835	1.309219851	OR10H2	up-regulated
FTSJ2	FTSJ2	0.384624358	6.766556248	2.226272306	0.049103919	0.359319803	-4.155609183	1.308883841	FTSJ2	not-significant
COL4A2	COL4A2	1.099863719	11.5374674	2.225778818	0.049145609	0.3594291	-4.156385028	1.308515279	COL4A2	up-regulated
MAPK14	MAPK14	-0.417767964	7.91010614	-2.224568299	0.049248017	0.359603723	-4.158287924	1.307611256	MAPK14	not-significant
HMBS	HMBS	0.537974814	6.685492118	2.224421761	0.049260427	0.359603723	-4.158518254	1.307501825	HMBS	not-significant
OR2A20P	OR2A20P	-1.607788526	4.213816014	-2.224373945	0.049264478	0.359603723	-4.15859341	1.307466118	OR2A20P	down-regulated
DOCK3	DOCK3	0.7742922	1.98678809	2.224123501	0.049285697	0.359603723	-4.158987048	1.307279096	DOCK3	not-significant
MIER2	MIER2	0.381613447	6.468549396	2.223627707	0.04932773	0.359603723	-4.159766271	1.306908866	MIER2	not-significant
CADM3	CADM3	-0.612631871	5.922897675	-2.223599974	0.049330083	0.359603723	-4.159809858	1.306888156	CADM3	not-significant
KCTD20	KCTD20	-0.477792276	7.124260583	-2.221722095	0.049489609	0.360438137	-4.162760739	1.305485977	KCTD20	not-significant
ZFP2	ZFP2	0.708723834	4.855802976	2.221367564	0.049519782	0.360438137	-4.163317753	1.305221275	ZFP2	not-significant
CD55	CD55	-0.661784649	7.703697109	-2.221305904	0.049525032	0.360438137	-4.163414627	1.305175238	CD55	not-significant
GTF2H5	GTF2H5	0.500532722	7.762397378	2.217587403	0.049842602	0.362433472	-4.169255087	1.302399294	GTF2H5	not-significant
TOP2A	TOP2A	1.383785367	3.944686621	2.217198062	0.049875966	0.362433472	-4.169866419	1.302108682	TOP2A	up-regulated
FAM155B	FAM155B	0.560537992	4.921660538	2.216996928	0.04989321	0.362433472	-4.17018222	1.301958555	FAM155B	not-significant
HOXA10	HOXA10	0.549724198	9.162791066	2.216678841	0.049920493	0.362433472	-4.170681631	1.301721137	HOXA10	not-significant
SEC24A	SEC24A	0.651599305	7.113226624	2.216520496	0.049934079	0.362433472	-4.17093023	1.301602952	SEC24A	not-significant
COL9A3	COL9A3	1.124823721	2.067418161	2.215616835	0.050011686	0.362546037	-4.172348857	1.300928502	COL9A3	not-significant
KRT33B	KRT33B	0.721346105	2.486902642	2.215474878	0.050023888	0.362546037	-4.172571694	1.300822555	KRT33B	not-significant
HOXA1	HOXA1	-0.581711002	1.704619238	-2.215397464	0.050030544	0.362546037	-4.172693212	1.300764779	HOXA1	not-significant
LOC100506124	LOC100506124	1.077072088	2.702214133	2.214804828	0.050081521	0.3627198	-4.173623436	1.300322493	LOC100506124	not-significant
NUP62	NUP62	0.547273427	6.825827949	2.214320428	0.050123225	0.362826253	-4.174383711	1.299960996	NUP62	not-significant
SLC25A23	SLC25A23	-0.716637338	5.149669762	-2.213885966	0.050160658	0.36290169	-4.175065558	1.299636777	SLC25A23	not-significant
RGS10	RGS10	0.493639045	7.573997446	2.212113812	0.050313624	0.363475297	-4.177846334	1.298314399	RGS10	not-significant
NDST2	NDST2	0.591673385	5.988572081	2.211778749	0.050342596	0.363475297	-4.178372016	1.298064393	NDST2	not-significant
CKMT2	CKMT2	0.59495917	5.949408612	2.211752222	0.05034489	0.363475297	-4.178413633	1.298044601	CKMT2	not-significant
PTX3	PTX3	-0.935202912	3.890554303	-2.211714423	0.05034816	0.363475297	-4.178472934	1.298016397	PTX3	not-significant
PRPSAP1	PRPSAP1	-0.389519828	7.64481651	-2.209416028	0.050547348	0.364717305	-4.18207815	1.296301624	PRPSAP1	not-significant
ITFG1	ITFG1	-0.598671602	7.932071838	-2.20824038	0.050649527	0.365258397	-4.183921769	1.295424607	ITFG1	not-significant
PRDX2	PRDX2	0.372039222	8.699545081	2.20770658	0.050695986	0.365397305	-4.184758752	1.295026423	PRDX2	not-significant
ZNF667	ZNF667	1.653383629	3.205089403	2.207221953	0.050738201	0.365505488	-4.185518575	1.294664932	ZNF667	not-significant
NOL8	NOL8	0.426029182	6.903179734	2.206522088	0.050799225	0.365748976	-4.186615762	1.294142913	NOL8	not-significant
PTGER4	PTGER4	-0.887039048	5.932650983	-2.20607868	0.050837924	0.365831551	-4.187310837	1.293812195	PTGER4	not-significant
5-Mar	5-Mar	-0.460294273	6.697980969	-2.205501913	0.050888304	0.365968719	-4.188214894	1.293382024	5-Mar	not-significant
GREB1L	GREB1L	-1.553321909	5.420091785	-2.205236937	0.050911465	0.365968719	-4.188630206	1.293184403	GREB1L	not-significant
CD151	CD151	-0.653482215	8.941755647	-2.2044885	0.050976941	0.3661871	-4.189803184	1.292626232	CD151	not-significant
FBLN1	FBLN1	-0.701376049	9.084978274	-2.203985249	0.051021012	0.3661871	-4.190591823	1.292250933	FBLN1	not-significant
APH1A	APH1A	-0.373453272	7.846565725	-2.203914952	0.051027171	0.3661871	-4.19070198	1.292198509	APH1A	not-significant
THNSL1	THNSL1	0.931106081	3.392773506	2.203644535	0.05105087	0.3661871	-4.191125718	1.291996853	THNSL1	not-significant
HSPA5	HSPA5	0.336555633	9.565510971	2.201855572	0.051207919	0.367076951	-4.19392855	1.290662871	HSPA5	not-significant
CSF2RB	CSF2RB	-0.613601949	5.744649241	-2.20160935	0.051229571	0.367076951	-4.194314256	1.290479283	CSF2RB	not-significant
PRKAB2	PRKAB2	-0.590901228	5.935292395	-2.20105559	0.051278298	0.367091856	-4.195181664	1.2900664	PRKAB2	not-significant
ANKRD49	ANKRD49	0.464746529	6.935692163	2.20096472	0.051286298	0.367091856	-4.195323995	1.289998649	ANKRD49	not-significant
HTT	HTT	-0.464652071	5.94936297	-2.200553102	0.051322552	0.367118028	-4.195968697	1.289691759	HTT	not-significant
TGFB1I1	TGFB1I1	0.432737346	10.59329748	2.200302845	0.051344605	0.367118028	-4.196360646	1.289505179	TGFB1I1	not-significant
TTC18	TTC18	-2.010701767	3.488530332	-2.198958321	0.051463246	0.367770593	-4.198466162	1.288502822	TTC18	not-significant
FCF1	FCF1	0.735810544	6.236593605	2.19862181	0.051492981	0.367784036	-4.198993068	1.288251964	FCF1	not-significant
CINP	CINP	0.524859379	5.785418211	2.198317582	0.051519878	0.367784036	-4.199469402	1.288025178	CINP	not-significant
IL17RB	IL17RB	1.025678874	5.1028067	2.197359702	0.051604651	0.368193565	-4.200969026	1.287311157	IL17RB	not-significant
CPSF3L	CPSF3L	0.397854703	8.379790357	2.197014197	0.051635261	0.368216418	-4.201509883	1.287053623	CPSF3L	not-significant
USP21	USP21	0.350034137	7.051504539	2.195775937	0.051745109	0.368803997	-4.203448031	1.286130697	USP21	not-significant
APBB3	APBB3	0.509624817	7.201672228	2.195145203	0.051801148	0.369007648	-4.204435127	1.285660615	APBB3	not-significant
LOC100506403	LOC100506403	1.233103046	5.766177476	2.194245569	0.051881179	0.369381899	-4.205842884	1.284990161	LOC100506403	not-significant
PSD	PSD	1.396628033	5.115044194	2.193384317	0.051957907	0.369732247	-4.207190398	1.284348351	PSD	not-significant
TMEM109	TMEM109	-0.315989029	8.849828065	-2.192758161	0.052013759	0.369933747	-4.208169968	1.283881761	TMEM109	not-significant
RNASEH2A	RNASEH2A	0.456727888	6.327296106	2.19153492	0.052123035	0.370514803	-4.210083358	1.282970303	RNASEH2A	not-significant
HSF1	HSF1	-0.477293244	6.816045948	-2.190546862	0.052211462	0.370947117	-4.211628611	1.282234142	HSF1	not-significant
SNRPD2	SNRPD2	0.496831678	10.09186514	2.190127275	0.052249057	0.371018016	-4.212284745	1.28192154	SNRPD2	not-significant
ARF5	ARF5	0.504383532	8.40320144	2.188392447	0.052404773	0.371732494	-4.214997146	1.280629155	ARF5	not-significant
AATK	AATK	-0.829202806	5.892637594	-2.188389783	0.052405013	0.371732494	-4.215001311	1.280627171	AATK	not-significant
SCIN	SCIN	1.155865415	4.842063774	2.187760141	0.052461638	0.371749349	-4.215985573	1.28015815	SCIN	not-significant
PTTG1IP	PTTG1IP	-0.357634144	10.20798954	-2.187485553	0.052486351	0.371749349	-4.216414782	1.279953616	PTTG1IP	not-significant
NCBP2	NCBP2	0.394886067	7.564085355	2.187440588	0.052490399	0.371749349	-4.216485066	1.279920123	NCBP2	not-significant
CPED1	CPED1	-0.489228486	6.95535657	-2.185922136	0.052627272	0.372479387	-4.218858212	1.27878914	CPED1	not-significant
TMF1	TMF1	0.435952054	7.612162888	2.185682229	0.052648929	0.372479387	-4.219233104	1.278610463	TMF1	not-significant
ZNHIT3	ZNHIT3	0.374402574	7.336698052	2.185233757	0.052689435	0.372569768	-4.219933874	1.278276458	ZNHIT3	not-significant
KCTD9	KCTD9	-0.84545819	6.071408143	-2.184466516	0.052758802	0.372864024	-4.221132632	1.277705072	KCTD9	not-significant
LRRC31	LRRC31	1.350341271	2.372267722	2.183508216	0.052845566	0.373280854	-4.222629703	1.276991444	LRRC31	not-significant
POP5	POP5	0.403587746	7.699555887	2.181855943	0.052995483	0.374094061	-4.22521038	1.275761143	POP5	not-significant
DCTPP1	DCTPP1	0.892057217	5.975857002	2.181543445	0.053023883	0.374094061	-4.225698393	1.275528471	DCTPP1	not-significant
MIS12	MIS12	0.424532439	6.311441595	2.181296508	0.053046335	0.374094061	-4.226084006	1.275344616	MIS12	not-significant
DKFZP434A062	DKFZP434A062	-1.193380289	3.936290745	-2.18098617	0.053074565	0.374094061	-4.226568606	1.27511356	DKFZP434A062	not-significant
TNS1	TNS1	-0.577850691	8.934200317	-2.180707603	0.053099916	0.374094061	-4.227003572	1.274906164	TNS1	not-significant
DLG3	DLG3	0.49120862	6.623187736	2.180228654	0.053143531	0.374205107	-4.227751381	1.27454959	DLG3	not-significant
SMG5	SMG5	0.403238448	6.446624532	2.179480883	0.053211695	0.374206626	-4.228918801	1.273992907	SMG5	not-significant
TOLLIP	TOLLIP	-1.041296523	5.825605556	-2.179409826	0.053218177	0.374206626	-4.229029728	1.273940009	TOLLIP	not-significant
ESYT1	ESYT1	-0.418014331	8.071568625	-2.17871213	0.053281859	0.374206626	-4.230118836	1.273420634	ESYT1	not-significant
DIMT1	DIMT1	-0.45650158	7.884916015	-2.178709772	0.053282074	0.374206626	-4.230122517	1.273418879	DIMT1	not-significant
TUBA3C	TUBA3C	0.559088811	8.297300952	2.178699494	0.053283013	0.374206626	-4.230138559	1.273411228	TUBA3C	not-significant
WDR37	WDR37	-0.310071275	6.999935608	-2.178137041	0.053334405	0.374371852	-4.231016463	1.272992549	WDR37	not-significant
RBX1	RBX1	0.380136044	8.496239352	2.177125553	0.053426945	0.374713302	-4.232595044	1.272239662	RBX1	not-significant
RPP40	RPP40	0.485885988	6.23367866	2.176995759	0.05343883	0.374713302	-4.23279759	1.272143056	RPP40	not-significant
MLX	MLX	-0.325687016	7.222235166	-2.175939733	0.05353563	0.375039201	-4.234445377	1.271357084	MLX	not-significant
ZIC3	ZIC3	-1.492809387	3.733406956	-2.175423947	0.05358297	0.375039201	-4.235250091	1.270973221	ZIC3	not-significant
RBFOX1	RBFOX1	0.526424678	4.920469807	2.175100095	0.053612714	0.375039201	-4.235755323	1.270732207	RBFOX1	not-significant
PTH2R	PTH2R	1.037529874	4.842598197	2.174843099	0.053636329	0.375039201	-4.236156235	1.270540953	PTH2R	not-significant
APLP1	APLP1	0.595703748	2.614636912	2.173984388	0.053715307	0.375039201	-4.237495701	1.269901935	APLP1	not-significant
KANK2	KANK2	0.918427931	4.918293254	2.173918147	0.053721404	0.375039201	-4.23759902	1.269852642	KANK2	not-significant
GLULP4	GLULP4	-1.175449503	3.446464198	-2.173870402	0.053725799	0.375039201	-4.237673489	1.269817114	GLULP4	not-significant
TMEM160	TMEM160	0.525503353	6.113277612	2.17378963	0.053733235	0.375039201	-4.237799471	1.269757009	TMEM160	not-significant
ARHGAP29	ARHGAP29	-0.587612285	7.66962659	-2.173552	0.053755118	0.375039201	-4.238170096	1.269580184	ARHGAP29	not-significant
NOP10	NOP10	0.550301293	9.150094943	2.173450589	0.053764459	0.375039201	-4.238328259	1.269504723	NOP10	not-significant
TRAPPC2	TRAPPC2	0.602870601	7.278901212	2.172082932	0.053890586	0.375723938	-4.24046105	1.268487091	TRAPPC2	not-significant
TENM3	TENM3	-0.827828798	4.828634989	-2.171745237	0.053921773	0.375746378	-4.240987594	1.268235839	TENM3	not-significant
FCF1	FCF1	0.749453154	4.786342673	2.170051976	0.054078407	0.376642509	-4.24362736	1.266976109	FCF1	not-significant
SERPINA5	SERPINA5	-1.687567421	3.960882319	-2.16890593	0.054184669	0.377187058	-4.24541362	1.266123579	SERPINA5	not-significant
SLC9A1	SLC9A1	-1.075250344	5.455409089	-2.168498214	0.05422252	0.377191588	-4.246049017	1.265820302	SLC9A1	not-significant
STIM1	STIM1	-0.42374328	6.407857928	-2.168294199	0.05424147	0.377191588	-4.246366947	1.26566855	STIM1	not-significant
PROP1	PROP1	1.025919466	4.395928518	2.167400047	0.054324598	0.377409567	-4.247760232	1.265003482	PROP1	not-significant
LOC101928589	LOC101928589	-0.431094158	6.55607844	-2.167293401	0.05433452	0.377409567	-4.247926396	1.264924163	LOC101928589	not-significant
LINC00312	LINC00312	-0.596252216	7.658309905	-2.166392259	0.054418436	0.377409567	-4.249330346	1.264253946	LINC00312	not-significant
EPM2AIP1	EPM2AIP1	0.595457275	7.985946484	2.165774539	0.05447603	0.377409567	-4.250292616	1.263794549	EPM2AIP1	not-significant
LOC100288974	LOC100288974	-1.007059695	1.86729996	-2.165297387	0.054520558	0.377409567	-4.251035848	1.263439706	LOC100288974	not-significant
NEBL	NEBL	-0.443463427	5.925372837	-2.165176361	0.054531858	0.377409567	-4.251224353	1.263349706	NEBL	not-significant
DUSP13	DUSP13	0.546719861	5.749389573	2.165161858	0.054533212	0.377409567	-4.251246943	1.26333892	DUSP13	not-significant
SLC7A4	SLC7A4	-0.926587334	5.768323978	-2.165158228	0.054533551	0.377409567	-4.251252597	1.26333622	SLC7A4	not-significant
LOXL2	LOXL2	0.890402844	8.443098693	2.164824227	0.054564748	0.377409567	-4.251772803	1.263087845	LOXL2	not-significant
SPINK4	SPINK4	1.10257167	4.872298749	2.164622572	0.054583592	0.377409567	-4.252086869	1.26293789	SPINK4	not-significant
IL4I1	IL4I1	1.604010865	2.654695708	2.164271043	0.054616455	0.377409567	-4.252634327	1.262676491	IL4I1	not-significant
PYY2	PYY2	0.90365953	3.031198626	2.164270516	0.054616504	0.377409567	-4.252635148	1.262676099	PYY2	not-significant
SLCO1A2	SLCO1A2	0.843027746	4.738916558	2.163652052	0.054674369	0.377409567	-4.253598247	1.262216222	SLCO1A2	not-significant
CACNA1G	CACNA1G	0.846430735	4.680380937	2.163597403	0.054679485	0.377409567	-4.253683345	1.262175587	CACNA1G	not-significant
SETD6	SETD6	1.339961691	4.990371765	2.163404044	0.054697589	0.377409567	-4.253984429	1.262031814	SETD6	not-significant
PHGDH	PHGDH	0.519125726	6.606085105	2.162919948	0.054742941	0.377409567	-4.254738188	1.261671871	PHGDH	not-significant
TPTE	TPTE	-1.684323434	3.13983901	-2.162654993	0.054767779	0.377409567	-4.255150707	1.261474874	TPTE	not-significant
PINLYP	PINLYP	0.633715088	5.930360612	2.162046244	0.054824884	0.377409567	-4.256098431	1.261022276	PINLYP	not-significant
MCMBP	MCMBP	0.617705509	6.729843817	2.162028734	0.054826528	0.377409567	-4.256125689	1.261009258	MCMBP	not-significant
GFPT2	GFPT2	-0.501089525	6.990043373	-2.16177691	0.054850168	0.377409567	-4.25651771	1.260822036	GFPT2	not-significant
CD96	CD96	1.712117045	2.86832736	2.161643057	0.054862738	0.377409567	-4.256726076	1.260722522	CD96	not-significant
TSPAN9	TSPAN9	-0.435267109	7.07575603	-2.1610727	0.054916329	0.377476478	-4.257613885	1.2602985	TSPAN9	not-significant
LOC100996696	LOC100996696	-0.443948434	8.623400249	-2.160941568	0.054928658	0.377476478	-4.257817991	1.260201015	LOC100996696	not-significant
LYRM2	LYRM2	0.437658613	5.878553677	2.16012683	0.055005314	0.377790651	-4.259086032	1.25959535	LYRM2	not-significant
GSTM1	GSTM1	1.28243273	9.294567964	2.159834095	0.055032882	0.377790651	-4.259541597	1.259377743	GSTM1	not-significant
HRH3	HRH3	0.827619879	3.902280889	2.15940427	0.055073384	0.377790651	-4.260210468	1.25905824	HRH3	not-significant
SDC3	SDC3	1.854442404	7.631643051	2.159261382	0.055086854	0.377790651	-4.260432811	1.258952028	SDC3	not-significant
BMPR2	BMPR2	-0.391700806	5.981300762	-2.157671639	0.055236936	0.378561111	-4.262906217	1.257770422	BMPR2	not-significant
TIA1	TIA1	0.410901595	8.328892272	2.157474737	0.055255552	0.378561111	-4.263212524	1.25762408	TIA1	not-significant
CLDN5	CLDN5	-0.757475442	7.362374857	-2.156885762	0.055311272	0.378688489	-4.264128688	1.257186356	CLDN5	not-significant
MAPK12	MAPK12	0.434577672	6.490273456	2.15668246	0.055330518	0.378688489	-4.264444909	1.257035268	MAPK12	not-significant
CMC4	CMC4	-1.292335508	3.938643427	-2.156218912	0.055374424	0.378796021	-4.265165885	1.25669078	CMC4	not-significant
POU6F2	POU6F2	0.775128493	1.119172716	2.15503682	0.05548654	0.379314405	-4.26700419	1.255812358	POU6F2	not-significant
FAM173A	FAM173A	0.427483226	6.229118083	2.154824811	0.055506671	0.379314405	-4.267333855	1.255654821	FAM173A	not-significant
C9orf53	C9orf53	0.86405308	1.903628414	2.153150476	0.0556659	0.380209132	-4.269936962	1.254410767	C9orf53	not-significant
GABRQ	GABRQ	0.390513749	5.47087932	2.152814083	0.055697943	0.380234689	-4.270459868	1.254160842	GABRQ	not-significant
FEM1B	FEM1B	0.424850519	7.860000596	2.151979171	0.05577755	0.380584755	-4.271757575	1.253540567	FEM1B	not-significant
STRA6	STRA6	0.806779669	6.608774725	2.150387142	0.055929647	0.381428835	-4.274231575	1.252357923	STRA6	not-significant
MYO19	MYO19	0.611947536	5.535996342	2.14948285	0.056016216	0.381776652	-4.275636547	1.251686233	MYO19	not-significant
BEST2	BEST2	-1.038197734	5.187877371	-2.14926092	0.056037481	0.381776652	-4.27598132	1.251521395	BEST2	not-significant
BHLHE41	BHLHE41	0.782236638	6.371535008	2.148146472	0.056144383	0.382311095	-4.277712452	1.250693684	BHLHE41	not-significant
CREM	CREM	-0.81273955	7.318264874	-2.147846396	0.056173201	0.382313554	-4.278178522	1.250470827	CREM	not-significant
SLC25A5	SLC25A5	0.414692019	10.02079081	2.14749534	0.056206933	0.382349438	-4.278723743	1.250210115	SLC25A5	not-significant
CAV2	CAV2	-0.637163855	8.586544465	-2.145654204	0.056384156	0.383360901	-4.281582666	1.248842913	CAV2	not-significant
PRSS50	PRSS50	1.643270421	3.838515566	2.145063616	0.056441118	0.383512706	-4.282499547	1.248404393	PRSS50	not-significant
CXCL2	CXCL2	-2.010757069	4.171165228	-2.144675413	0.05647859	0.383512706	-4.283102178	1.248116157	CXCL2	not-significant
MC3R	MC3R	-0.828483385	4.0031478	-2.144268991	0.056517845	0.383512706	-4.283733051	1.247814404	MC3R	not-significant
GMPPA	GMPPA	0.477267573	6.444991617	2.143703337	0.056572524	0.383512706	-4.284611021	1.247394442	GMPPA	not-significant
KRT34	KRT34	-0.713909597	2.128853307	-2.143361998	0.056605544	0.383512706	-4.285140785	1.247141029	KRT34	not-significant
C4orf46	C4orf46	0.344433097	10.78802597	2.143123386	0.056628638	0.383512706	-4.285511097	1.246963885	C4orf46	not-significant
CYTH3	CYTH3	-1.073564161	2.681517511	-2.143074093	0.05663341	0.383512706	-4.285587594	1.246927291	CYTH3	not-significant
LHFP	LHFP	-0.631301675	8.919997703	-2.143059215	0.05663485	0.383512706	-4.285610683	1.246916246	LHFP	not-significant
TMEM80	TMEM80	-0.60845905	6.427893471	-2.14148855	0.056787103	0.384293581	-4.288047865	1.245750287	TMEM80	not-significant
HELLS	HELLS	1.698353781	1.408167349	2.141279748	0.056807373	0.384293581	-4.288371811	1.245595297	HELLS	not-significant
PHF21A	PHF21A	-0.474819139	6.589585758	-2.140603878	0.056873031	0.384469269	-4.289420316	1.245093628	PHF21A	not-significant
CERS2	CERS2	-0.495200549	8.290627581	-2.140142138	0.056917929	0.384469269	-4.290136563	1.244750914	CERS2	not-significant
PPP3CB	PPP3CB	0.428789533	8.924294479	2.140129126	0.056919194	0.384469269	-4.290156748	1.244741255	PPP3CB	not-significant
CSPG5	CSPG5	-0.829163936	4.54584148	-2.139045801	0.057024668	0.384829394	-4.291836969	1.243937237	CSPG5	not-significant
CCNJL	CCNJL	-0.472717831	4.814827067	-2.138993165	0.057029797	0.384829394	-4.2919186	1.243898173	CCNJL	not-significant
POLR3C	POLR3C	0.323639061	6.958307352	2.138287061	0.05709865	0.384921851	-4.293013584	1.243374158	POLR3C	not-significant
GOT2P1	GOT2P1	1.425484476	4.473836645	2.138265027	0.0571008	0.384921851	-4.293047751	1.243357807	GOT2P1	not-significant
ZRSR2	ZRSR2	0.560671883	7.715638643	2.137607845	0.057164956	0.385142343	-4.294066748	1.242870126	ZRSR2	not-significant
TCEAL4	TCEAL4	0.525826536	10.34293991	2.137089282	0.057215628	0.385142343	-4.294870728	1.242485329	TCEAL4	not-significant
HOXB9	HOXB9	0.744142791	4.889233584	2.1368749	0.057236589	0.385142343	-4.295203085	1.242326253	HOXB9	not-significant
TUBBP5	TUBBP5	1.096230437	3.759591258	2.136687909	0.057254878	0.385142343	-4.295492969	1.242187503	TUBBP5	not-significant
CRLF1	CRLF1	-1.989629629	4.103679481	-2.136463402	0.057276844	0.385142343	-4.295840999	1.242020919	CRLF1	not-significant
[truncated: 11,437 more rows]
